# Supplementary material for: Clustering approaches for visual knowledge exploration in molecular interaction networks
Source: BMC Bioinformatics. 2018 Aug 29;19:308. doi: 10.1186/s12859-018-2314-z (PMC6116538; doi:10.1186/s12859-018-2314-z)
Supplement: Supplementary file 1 — Reorganized AlzPathway. This file contains a CellDesigner format of the reorganized AlzPathway, with a number of elements duplicated and rearranged to reduce their Euclidean distance while increasing their network distance. Original AlzPathway was published in [12], under the CC BY 3.0 license. See also alzpathway.org for details. (ZIP 261 KB) [file 12859_2018_2314_MOESM1_ESM.zip]

Archive with 1 entries (1 files):
- AlzPath_Reorg.xml
