# Supplementary material for: Clustering approaches for visual knowledge exploration in molecular interaction networks
Source: BMC Bioinformatics. 2018 Aug 29;19:308. doi: 10.1186/s12859-018-2314-z (PMC6116538; doi:10.1186/s12859-018-2314-z)
Supplement: Supplementary file 2 — Complete F-measure results. This file contains a table with F-measure values for all tested clustering solutions. Additional file 5 contains a figure with comparison of maximum F-measure per clustering, per approach - hierarchical clustering with single distance function, hierarchical clustering with combined distance functions and bi-level clustering. (XLSX 197 KB) [file 12859_2018_2314_MOESM2_ESM.xlsx]

## Sheet: Complete F-measure results
Distance metric	Number of clusters	F-measure	Map	Clustering method
Eu+GO BP	2	0.628684144036117	PD map	HCW
Eu+GO BP	3	0.705445121792031	PD map	HCW
Eu+GO BP	4	0.725922217067199	PD map	HCW
Eu+GO BP	5	0.697038892290702	PD map	HCW
Eu+GO BP	6	0.637009657321535	PD map	HCW
Eu+GO BP	7	0.583684284276633	PD map	HCW
Eu+GO BP	8	0.595725482912333	PD map	HCW
Eu+GO BP	9	0.603687565758641	PD map	HCW
Eu+GO BP	10	0.575609172023293	PD map	HCW
Eu+GO BP	11	0.574642709567994	PD map	HCW
Eu+GO BP	12	0.577264897811416	PD map	HCW
Eu+GO BP	13	0.578258825559576	PD map	HCW
Eu+GO BP	14	0.579713190144062	PD map	HCW
Eu+GO BP	15	0.5662345039486	PD map	HCW
Eu+GO BP	16	0.538041374145109	PD map	HCW
Eu+GO BP	17	0.531409913165697	PD map	HCW
Eu+GO BP	18	0.534151992466831	PD map	HCW
Eu+GO BP	19	0.53460306668867	PD map	HCW
Eu+GO BP	20	0.477052288836218	PD map	HCW
Eu+GO BP	21	0.469577993068131	PD map	HCW
Eu+GO BP	22	0.470327378473806	PD map	HCW
Eu+GO BP	23	0.468552953204386	PD map	HCW
Eu+GO BP	24	0.468752360946497	PD map	HCW
Eu+GO BP	25	0.47010631644778	PD map	HCW
Eu+GO BP	26	0.470504873557924	PD map	HCW
Eu+GO BP	27	0.467396048066771	PD map	HCW
Eu+GO BP	28	0.453117930535899	PD map	HCW
Eu+GO BP	29	0.449864901192599	PD map	HCW
Eu+GO BP	30	0.449257647707021	PD map	HCW
Eu+GO BP	31	0.449303648158303	PD map	HCW
Eu+GO BP	32	0.432753581117232	PD map	HCW
Eu+GO BP	33	0.428514076582285	PD map	HCW
Eu+GO BP	34	0.406426012980015	PD map	HCW
Eu+GO BP	35	0.406408245811354	PD map	HCW
Eu+GO BP	36	0.399226505909516	PD map	HCW
Eu+GO BP	37	0.383540274083215	PD map	HCW
Eu+GO BP	38	0.369574587868317	PD map	HCW
Eu+GO BP	39	0.364288716607034	PD map	HCW
Eu+GO BP	40	0.359540474874701	PD map	HCW
Eu+GO BP	41	0.356291775883664	PD map	HCW
Eu+GO BP	42	0.356597845922055	PD map	HCW
Eu+GO BP	43	0.355659836547507	PD map	HCW
Eu+GO BP	44	0.345806784295555	PD map	HCW
Eu+GO BP	45	0.342046945255336	PD map	HCW
Eu+GO BP	46	0.336582465400956	PD map	HCW
Eu+GO BP	47	0.329885687857865	PD map	HCW
Eu+GO BP	48	0.330234667689312	PD map	HCW
Eu+GO BP	49	0.329962476136499	PD map	HCW
Eu+GO BP	50	0.326274936070291	PD map	HCW
Eu+GO BP	51	0.322808450159762	PD map	HCW
Eu+GO BP	52	0.32037736770072	PD map	HCW
Eu+GO BP	53	0.313282768887601	PD map	HCW
Eu+GO BP	54	0.311940608147193	PD map	HCW
Eu+GO BP	55	0.311574319472256	PD map	HCW
Eu+GO BP	56	0.302718159528529	PD map	HCW
Eu+GO BP	57	0.295694596320771	PD map	HCW
Eu+GO BP	58	0.29558161991036	PD map	HCW
Eu+GO BP	59	0.291385193640082	PD map	HCW
Eu+GO BP	60	0.289641233860005	PD map	HCW
Eu+GO BP	61	0.284956481952734	PD map	HCW
Eu+GO BP	62	0.283410206018797	PD map	HCW
Eu+GO BP	63	0.282034895380707	PD map	HCW
Eu+GO BP	64	0.278545582765254	PD map	HCW
Eu+GO BP	65	0.272363715154709	PD map	HCW
Eu+GO BP	66	0.272132612412081	PD map	HCW
Eu+GO BP	67	0.269108412347273	PD map	HCW
Eu+GO BP	68	0.253267478455733	PD map	HCW
Eu+GO BP	69	0.251509919858258	PD map	HCW
Eu+GO BP	70	0.251548995229074	PD map	HCW
Eu+GO BP	71	0.251591764023856	PD map	HCW
Eu+GO BP	72	0.250355091018933	PD map	HCW
Eu+GO BP	73	0.246206304392418	PD map	HCW
Eu+GO BP	74	0.242998821168814	PD map	HCW
Eu+GO BP	75	0.242407171149941	PD map	HCW
Eu+GO BP	76	0.23711060802817	PD map	HCW
Eu+GO BP	77	0.235182256542582	PD map	HCW
Eu+GO BP	78	0.235237287939741	PD map	HCW
Eu+GO BP	79	0.231250665660505	PD map	HCW
Eu+GO BP	80	0.230332142205324	PD map	HCW
Eu+GO BP	81	0.225063901649486	PD map	HCW
Eu+GO BP	82	0.224672862453532	PD map	HCW
Eu+GO BP	83	0.223620600747712	PD map	HCW
Eu+GO BP	84	0.222727576999457	PD map	HCW
Eu+GO BP	85	0.218769711785281	PD map	HCW
Eu+GO BP	86	0.215652233586908	PD map	HCW
Eu+GO BP	87	0.211805303598352	PD map	HCW
Eu+GO BP	88	0.210297809589934	PD map	HCW
Eu+GO BP	89	0.210308767596999	PD map	HCW
Eu+GO BP	90	0.209797864962364	PD map	HCW
Eu+GO BP	91	0.209806368150727	PD map	HCW
Eu+GO BP	92	0.208755897982278	PD map	HCW
Eu+GO BP	93	0.205785082427589	PD map	HCW
Eu+GO BP	94	0.204901949223738	PD map	HCW
Eu+GO BP	95	0.204916447210124	PD map	HCW
Eu+GO BP	96	0.204701408229223	PD map	HCW
Eu+GO BP	97	0.204701408229223	PD map	HCW
Eu+GO BP	98	0.203591201147489	PD map	HCW
Eu+GO BP	99	0.201439554680974	PD map	HCW
Eu+GO BP	100	0.200857907182515	PD map	HCW
Eu+GO CC	2	0.629442684766424	PD map	HCW
Eu+GO CC	3	0.697197095575673	PD map	HCW
Eu+GO CC	4	0.708240973777743	PD map	HCW
Eu+GO CC	5	0.73035108697443	PD map	HCW
Eu+GO CC	6	0.737284325930336	PD map	HCW
Eu+GO CC	7	0.756683644880086	PD map	HCW
Eu+GO CC	8	0.765031431373971	PD map	HCW
Eu+GO CC	9	0.658068610341587	PD map	HCW
Eu+GO CC	10	0.662015597583111	PD map	HCW
Eu+GO CC	11	0.58518666900655	PD map	HCW
Eu+GO CC	12	0.587910933877378	PD map	HCW
Eu+GO CC	13	0.581195270410789	PD map	HCW
Eu+GO CC	14	0.549754580801424	PD map	HCW
Eu+GO CC	15	0.535192178046554	PD map	HCW
Eu+GO CC	16	0.503777794531327	PD map	HCW
Eu+GO CC	17	0.504488850275123	PD map	HCW
Eu+GO CC	18	0.475706113647369	PD map	HCW
Eu+GO CC	19	0.46886356595332	PD map	HCW
Eu+GO CC	20	0.46912612367343	PD map	HCW
Eu+GO CC	21	0.460564404966286	PD map	HCW
Eu+GO CC	22	0.461044271483717	PD map	HCW
Eu+GO CC	23	0.461781528938481	PD map	HCW
Eu+GO CC	24	0.459903481446293	PD map	HCW
Eu+GO CC	25	0.442561261881945	PD map	HCW
Eu+GO CC	26	0.443204290518723	PD map	HCW
Eu+GO CC	27	0.441610655604105	PD map	HCW
Eu+GO CC	28	0.442138066002555	PD map	HCW
Eu+GO CC	29	0.442909468270413	PD map	HCW
Eu+GO CC	30	0.428749635882121	PD map	HCW
Eu+GO CC	31	0.428431084438594	PD map	HCW
Eu+GO CC	32	0.413124550254898	PD map	HCW
Eu+GO CC	33	0.413136006508346	PD map	HCW
Eu+GO CC	34	0.413570751451892	PD map	HCW
Eu+GO CC	35	0.397921540216595	PD map	HCW
Eu+GO CC	36	0.381486558460555	PD map	HCW
Eu+GO CC	37	0.381669029066061	PD map	HCW
Eu+GO CC	38	0.376960762153314	PD map	HCW
Eu+GO CC	39	0.371677699162883	PD map	HCW
Eu+GO CC	40	0.366391315398304	PD map	HCW
Eu+GO CC	41	0.359265049944033	PD map	HCW
Eu+GO CC	42	0.357810160041078	PD map	HCW
Eu+GO CC	43	0.35249991580026	PD map	HCW
Eu+GO CC	44	0.352732907950829	PD map	HCW
Eu+GO CC	45	0.351793116186018	PD map	HCW
Eu+GO CC	46	0.348075898329384	PD map	HCW
Eu+GO CC	47	0.343882501495315	PD map	HCW
Eu+GO CC	48	0.32905055482007	PD map	HCW
Eu+GO CC	49	0.329449291217115	PD map	HCW
Eu+GO CC	50	0.32598188518267	PD map	HCW
Eu+GO CC	51	0.323471520060835	PD map	HCW
Eu+GO CC	52	0.316036789647507	PD map	HCW
Eu+GO CC	53	0.315202047807339	PD map	HCW
Eu+GO CC	54	0.308103141225108	PD map	HCW
Eu+GO CC	55	0.306759659471603	PD map	HCW
Eu+GO CC	56	0.304756382201723	PD map	HCW
Eu+GO CC	57	0.295895759530775	PD map	HCW
Eu+GO CC	58	0.294525268473616	PD map	HCW
Eu+GO CC	59	0.290948436607167	PD map	HCW
Eu+GO CC	60	0.287596646558127	PD map	HCW
Eu+GO CC	61	0.287251353877916	PD map	HCW
Eu+GO CC	62	0.284944401759642	PD map	HCW
Eu+GO CC	63	0.283539315890603	PD map	HCW
Eu+GO CC	64	0.27933451367064	PD map	HCW
Eu+GO CC	65	0.276666394295099	PD map	HCW
Eu+GO CC	66	0.274915957070322	PD map	HCW
Eu+GO CC	67	0.271718894560544	PD map	HCW
Eu+GO CC	68	0.271516084269266	PD map	HCW
Eu+GO CC	69	0.270926106923376	PD map	HCW
Eu+GO CC	70	0.264151262169808	PD map	HCW
Eu+GO CC	71	0.264054471651604	PD map	HCW
Eu+GO CC	72	0.263998341364772	PD map	HCW
Eu+GO CC	73	0.263615373104364	PD map	HCW
Eu+GO CC	74	0.257139075163482	PD map	HCW
Eu+GO CC	75	0.257182185717187	PD map	HCW
Eu+GO CC	76	0.255212717138541	PD map	HCW
Eu+GO CC	77	0.25464291541199	PD map	HCW
Eu+GO CC	78	0.249575892585449	PD map	HCW
Eu+GO CC	79	0.243284486040707	PD map	HCW
Eu+GO CC	80	0.243296736088139	PD map	HCW
Eu+GO CC	81	0.240186938648476	PD map	HCW
Eu+GO CC	82	0.239295507842895	PD map	HCW
Eu+GO CC	83	0.236104947091727	PD map	HCW
Eu+GO CC	84	0.224112009331357	PD map	HCW
Eu+GO CC	85	0.224141634624441	PD map	HCW
Eu+GO CC	86	0.224193497738207	PD map	HCW
Eu+GO CC	87	0.218835500376098	PD map	HCW
Eu+GO CC	88	0.218695274620402	PD map	HCW
Eu+GO CC	89	0.218184869267552	PD map	HCW
Eu+GO CC	90	0.217304385210662	PD map	HCW
Eu+GO CC	91	0.214266430456991	PD map	HCW
Eu+GO CC	92	0.21054681765646	PD map	HCW
Eu+GO CC	93	0.208314326350481	PD map	HCW
Eu+GO CC	94	0.208327508522147	PD map	HCW
Eu+GO CC	95	0.208342243511977	PD map	HCW
Eu+GO CC	96	0.205952629695293	PD map	HCW
Eu+GO CC	97	0.205972315784769	PD map	HCW
Eu+GO CC	98	0.205982543810137	PD map	HCW
Eu+GO CC	99	0.205712095851206	PD map	HCW
Eu+GO CC	100	0.204623280052531	PD map	HCW
Eu+GO MF	2	0.616849676758581	PD map	HCW
Eu+GO MF	3	0.698571740625174	PD map	HCW
Eu+GO MF	4	0.65120658601021	PD map	HCW
Eu+GO MF	5	0.589839094814886	PD map	HCW
Eu+GO MF	6	0.573598556699413	PD map	HCW
Eu+GO MF	7	0.589508667627842	PD map	HCW
Eu+GO MF	8	0.564071320456558	PD map	HCW
Eu+GO MF	9	0.569295658272725	PD map	HCW
Eu+GO MF	10	0.572937993780248	PD map	HCW
Eu+GO MF	11	0.547684174175741	PD map	HCW
Eu+GO MF	12	0.531204745616188	PD map	HCW
Eu+GO MF	13	0.499409435707105	PD map	HCW
Eu+GO MF	14	0.500480391673522	PD map	HCW
Eu+GO MF	15	0.500309584269772	PD map	HCW
Eu+GO MF	16	0.484453168685016	PD map	HCW
Eu+GO MF	17	0.487496864321711	PD map	HCW
Eu+GO MF	18	0.488472723685509	PD map	HCW
Eu+GO MF	19	0.491026039716438	PD map	HCW
Eu+GO MF	20	0.491766332117278	PD map	HCW
Eu+GO MF	21	0.492283005738571	PD map	HCW
Eu+GO MF	22	0.49194106621107	PD map	HCW
Eu+GO MF	23	0.492286053149769	PD map	HCW
Eu+GO MF	24	0.484816628102009	PD map	HCW
Eu+GO MF	25	0.482849341662274	PD map	HCW
Eu+GO MF	26	0.477963722146401	PD map	HCW
Eu+GO MF	27	0.476536466160501	PD map	HCW
Eu+GO MF	28	0.464700237588945	PD map	HCW
Eu+GO MF	29	0.463770032748373	PD map	HCW
Eu+GO MF	30	0.465053069421989	PD map	HCW
Eu+GO MF	31	0.464883389178385	PD map	HCW
Eu+GO MF	32	0.464279039157618	PD map	HCW
Eu+GO MF	33	0.46430950915206	PD map	HCW
Eu+GO MF	34	0.447079871467608	PD map	HCW
Eu+GO MF	35	0.433182101287145	PD map	HCW
Eu+GO MF	36	0.413843047288797	PD map	HCW
Eu+GO MF	37	0.408713856752966	PD map	HCW
Eu+GO MF	38	0.403441843329978	PD map	HCW
Eu+GO MF	39	0.402262452653444	PD map	HCW
Eu+GO MF	40	0.397976043630509	PD map	HCW
Eu+GO MF	41	0.391393790295215	PD map	HCW
Eu+GO MF	42	0.389951096992461	PD map	HCW
Eu+GO MF	43	0.382682880036574	PD map	HCW
Eu+GO MF	44	0.372515306053687	PD map	HCW
Eu+GO MF	45	0.371581141108337	PD map	HCW
Eu+GO MF	46	0.367849868673507	PD map	HCW
Eu+GO MF	47	0.361930597572928	PD map	HCW
Eu+GO MF	48	0.362031443388603	PD map	HCW
Eu+GO MF	49	0.356559906082024	PD map	HCW
Eu+GO MF	50	0.352824707879233	PD map	HCW
Eu+GO MF	51	0.352572521804678	PD map	HCW
Eu+GO MF	52	0.34983856473208	PD map	HCW
Eu+GO MF	53	0.3427609398625	PD map	HCW
Eu+GO MF	54	0.329612868479633	PD map	HCW
Eu+GO MF	55	0.324441728197657	PD map	HCW
Eu+GO MF	56	0.323332012103315	PD map	HCW
Eu+GO MF	57	0.313422574580126	PD map	HCW
Eu+GO MF	58	0.313295487416835	PD map	HCW
Eu+GO MF	59	0.307817891485422	PD map	HCW
Eu+GO MF	60	0.304219138347649	PD map	HCW
Eu+GO MF	61	0.295349385684315	PD map	HCW
Eu+GO MF	62	0.291996046414729	PD map	HCW
Eu+GO MF	63	0.285819255689993	PD map	HCW
Eu+GO MF	64	0.279819428326873	PD map	HCW
Eu+GO MF	65	0.278072920846374	PD map	HCW
Eu+GO MF	66	0.27784767899823	PD map	HCW
Eu+GO MF	67	0.277918599390119	PD map	HCW
Eu+GO MF	68	0.276544100406386	PD map	HCW
Eu+GO MF	69	0.273347618832892	PD map	HCW
Eu+GO MF	70	0.268062601213939	PD map	HCW
Eu+GO MF	71	0.267472556035654	PD map	HCW
Eu+GO MF	72	0.263511902983806	PD map	HCW
Eu+GO MF	73	0.263135109428423	PD map	HCW
Eu+GO MF	74	0.256732654303718	PD map	HCW
Eu+GO MF	75	0.254736181386355	PD map	HCW
Eu+GO MF	76	0.251630182489286	PD map	HCW
Eu+GO MF	77	0.24963275166257	PD map	HCW
Eu+GO MF	78	0.248742268483548	PD map	HCW
Eu+GO MF	79	0.24694308739818	PD map	HCW
Eu+GO MF	80	0.235701180311764	PD map	HCW
Eu+GO MF	81	0.23043593141687	PD map	HCW
Eu+GO MF	82	0.228017246185122	PD map	HCW
Eu+GO MF	83	0.22803071161853	PD map	HCW
Eu+GO MF	84	0.226822760726578	PD map	HCW
Eu+GO MF	85	0.222509890074474	PD map	HCW
Eu+GO MF	86	0.221441461808327	PD map	HCW
Eu+GO MF	87	0.21759644774912	PD map	HCW
Eu+GO MF	88	0.217621005690336	PD map	HCW
Eu+GO MF	89	0.217094605418869	PD map	HCW
Eu+GO MF	90	0.217095413178185	PD map	HCW
Eu+GO MF	91	0.217116282377437	PD map	HCW
Eu+GO MF	92	0.215329748515504	PD map	HCW
Eu+GO MF	93	0.213170106290583	PD map	HCW
Eu+GO MF	94	0.213189680346183	PD map	HCW
Eu+GO MF	95	0.210234760059661	PD map	HCW
Eu+GO MF	96	0.210252503323664	PD map	HCW
Eu+GO MF	97	0.209142822862332	PD map	HCW
Eu+GO MF	98	0.20812875118984	PD map	HCW
Eu+GO MF	99	0.208143478222189	PD map	HCW
Eu+GO MF	100	0.20374977158631	PD map	HCW
Eu+Net	2	0.622759613679165	PD map	HCW
Eu+Net	3	0.679640273755408	PD map	HCW
Eu+Net	4	0.621007924505236	PD map	HCW
Eu+Net	5	0.618842634098719	PD map	HCW
Eu+Net	6	0.620648058792963	PD map	HCW
Eu+Net	7	0.638763924071448	PD map	HCW
Eu+Net	8	0.613234776644767	PD map	HCW
Eu+Net	9	0.617231415349293	PD map	HCW
Eu+Net	10	0.603073977831074	PD map	HCW
Eu+Net	11	0.586783774155948	PD map	HCW
Eu+Net	12	0.570198855166371	PD map	HCW
Eu+Net	13	0.543587141778225	PD map	HCW
Eu+Net	14	0.544772154572591	PD map	HCW
Eu+Net	15	0.510079142756126	PD map	HCW
Eu+Net	16	0.494350768692772	PD map	HCW
Eu+Net	17	0.48936200296772	PD map	HCW
Eu+Net	18	0.491525744677997	PD map	HCW
Eu+Net	19	0.492472278458898	PD map	HCW
Eu+Net	20	0.476154420664967	PD map	HCW
Eu+Net	21	0.476190740353668	PD map	HCW
Eu+Net	22	0.476960509314998	PD map	HCW
Eu+Net	23	0.450755583535344	PD map	HCW
Eu+Net	24	0.450995832361786	PD map	HCW
Eu+Net	25	0.450165444491015	PD map	HCW
Eu+Net	26	0.449277800226483	PD map	HCW
Eu+Net	27	0.44111760390832	PD map	HCW
Eu+Net	28	0.441224999975021	PD map	HCW
Eu+Net	29	0.432742986355588	PD map	HCW
Eu+Net	30	0.426009542452901	PD map	HCW
Eu+Net	31	0.421175565458656	PD map	HCW
Eu+Net	32	0.420987201062879	PD map	HCW
Eu+Net	33	0.420477723675555	PD map	HCW
Eu+Net	34	0.420491251054371	PD map	HCW
Eu+Net	35	0.420653676390134	PD map	HCW
Eu+Net	36	0.418242307149336	PD map	HCW
Eu+Net	37	0.414763618856479	PD map	HCW
Eu+Net	38	0.410898661452596	PD map	HCW
Eu+Net	39	0.410971203676395	PD map	HCW
Eu+Net	40	0.405707241935419	PD map	HCW
Eu+Net	41	0.400496877519812	PD map	HCW
Eu+Net	42	0.399183577344271	PD map	HCW
Eu+Net	43	0.400714563690611	PD map	HCW
Eu+Net	44	0.40113312040972	PD map	HCW
Eu+Net	45	0.400526624881124	PD map	HCW
Eu+Net	46	0.400575975889457	PD map	HCW
Eu+Net	47	0.400048082702248	PD map	HCW
Eu+Net	48	0.400076419673533	PD map	HCW
Eu+Net	49	0.394946222237157	PD map	HCW
Eu+Net	50	0.390649977757615	PD map	HCW
Eu+Net	51	0.384765599264212	PD map	HCW
Eu+Net	52	0.384641898552623	PD map	HCW
Eu+Net	53	0.383333042704937	PD map	HCW
Eu+Net	54	0.38258506502223	PD map	HCW
Eu+Net	55	0.375966813950119	PD map	HCW
Eu+Net	56	0.375972306140345	PD map	HCW
Eu+Net	57	0.372431157642515	PD map	HCW
Eu+Net	58	0.37102167288219	PD map	HCW
Eu+Net	59	0.37080045512279	PD map	HCW
Eu+Net	60	0.364848256493563	PD map	HCW
Eu+Net	61	0.363013097740794	PD map	HCW
Eu+Net	62	0.354576088837823	PD map	HCW
Eu+Net	63	0.354701033601078	PD map	HCW
Eu+Net	64	0.354205321444495	PD map	HCW
Eu+Net	65	0.35337671681103	PD map	HCW
Eu+Net	66	0.353401280213198	PD map	HCW
Eu+Net	67	0.349230523418084	PD map	HCW
Eu+Net	68	0.34823976932497	PD map	HCW
Eu+Net	69	0.348178606802535	PD map	HCW
Eu+Net	70	0.346989536140449	PD map	HCW
Eu+Net	71	0.347008231777177	PD map	HCW
Eu+Net	72	0.347039560303257	PD map	HCW
Eu+Net	73	0.346347265158819	PD map	HCW
Eu+Net	74	0.319843098886747	PD map	HCW
Eu+Net	75	0.314448067032284	PD map	HCW
Eu+Net	76	0.314450956766802	PD map	HCW
Eu+Net	77	0.312656876805168	PD map	HCW
Eu+Net	78	0.310773813560222	PD map	HCW
Eu+Net	79	0.309252069912318	PD map	HCW
Eu+Net	80	0.308953713196759	PD map	HCW
Eu+Net	81	0.305537290549711	PD map	HCW
Eu+Net	82	0.301594135167144	PD map	HCW
Eu+Net	83	0.301278630452718	PD map	HCW
Eu+Net	84	0.30105585743244	PD map	HCW
Eu+Net	85	0.298973198882294	PD map	HCW
Eu+Net	86	0.298980602363703	PD map	HCW
Eu+Net	87	0.297907559649153	PD map	HCW
Eu+Net	88	0.296546745538392	PD map	HCW
Eu+Net	89	0.296555364677029	PD map	HCW
Eu+Net	90	0.296568779966987	PD map	HCW
Eu+Net	91	0.296502890137914	PD map	HCW
Eu+Net	92	0.29650434679369	PD map	HCW
Eu+Net	93	0.295746669543462	PD map	HCW
Eu+Net	94	0.294702551867624	PD map	HCW
Eu+Net	95	0.294497338909089	PD map	HCW
Eu+Net	96	0.29403387351062	PD map	HCW
Eu+Net	97	0.293318537498978	PD map	HCW
Eu+Net	98	0.290931259541594	PD map	HCW
Eu+Net	99	0.290204212785247	PD map	HCW
Eu+Net	100	0.288544495467463	PD map	HCW
Eu	2	0.620725070314268	PD map	HCW
Eu	3	0.704515610187886	PD map	HCW
Eu	4	0.64301313940461	PD map	HCW
Eu	5	0.582599368904719	PD map	HCW
Eu	6	0.540959137216518	PD map	HCW
Eu	7	0.508708621112325	PD map	HCW
Eu	8	0.517747525111162	PD map	HCW
Eu	9	0.526348572952465	PD map	HCW
Eu	10	0.53045933352964	PD map	HCW
Eu	11	0.505098294910844	PD map	HCW
Eu	12	0.482376639760012	PD map	HCW
Eu	13	0.484023265652094	PD map	HCW
Eu	14	0.485224586518011	PD map	HCW
Eu	15	0.462786485395703	PD map	HCW
Eu	16	0.46063753574632	PD map	HCW
Eu	17	0.461556675760465	PD map	HCW
Eu	18	0.463932365847188	PD map	HCW
Eu	19	0.463057525669987	PD map	HCW
Eu	20	0.463588804225335	PD map	HCW
Eu	21	0.455064648815035	PD map	HCW
Eu	22	0.455443231153377	PD map	HCW
Eu	23	0.439012206662754	PD map	HCW
Eu	24	0.437175864215409	PD map	HCW
Eu	25	0.4353812956445	PD map	HCW
Eu	26	0.435083465219798	PD map	HCW
Eu	27	0.428579555219641	PD map	HCW
Eu	28	0.42911331440255	PD map	HCW
Eu	29	0.430258273541719	PD map	HCW
Eu	30	0.430089871075097	PD map	HCW
Eu	31	0.430945739697911	PD map	HCW
Eu	32	0.417080591807128	PD map	HCW
Eu	33	0.416630005291402	PD map	HCW
Eu	34	0.417280730858558	PD map	HCW
Eu	35	0.410655860400283	PD map	HCW
Eu	36	0.410666418515289	PD map	HCW
Eu	37	0.400378266479337	PD map	HCW
Eu	38	0.395799366481317	PD map	HCW
Eu	39	0.391071357294778	PD map	HCW
Eu	40	0.381860334344676	PD map	HCW
Eu	41	0.377692022599497	PD map	HCW
Eu	42	0.372284879545603	PD map	HCW
Eu	43	0.368846176763229	PD map	HCW
Eu	44	0.366466141033866	PD map	HCW
Eu	45	0.351695091879628	PD map	HCW
Eu	46	0.348435719417806	PD map	HCW
Eu	47	0.337904593771104	PD map	HCW
Eu	48	0.337139848200371	PD map	HCW
Eu	49	0.333653348876361	PD map	HCW
Eu	50	0.333057549734762	PD map	HCW
Eu	51	0.333029112948273	PD map	HCW
Eu	52	0.333082485492223	PD map	HCW
Eu	53	0.333316106210952	PD map	HCW
Eu	54	0.326226349174371	PD map	HCW
Eu	55	0.319457021935304	PD map	HCW
Eu	56	0.318088718141607	PD map	HCW
Eu	57	0.305435225599495	PD map	HCW
Eu	58	0.304679923775767	PD map	HCW
Eu	59	0.301352840867168	PD map	HCW
Eu	60	0.297246764161042	PD map	HCW
Eu	61	0.293667875118054	PD map	HCW
Eu	62	0.289720316238474	PD map	HCW
Eu	63	0.288365881689603	PD map	HCW
Eu	64	0.288160961118155	PD map	HCW
Eu	65	0.282941163879687	PD map	HCW
Eu	66	0.277321227786726	PD map	HCW
Eu	67	0.275771456555365	PD map	HCW
Eu	68	0.275314145167393	PD map	HCW
Eu	69	0.275332088011872	PD map	HCW
Eu	70	0.271460635636574	PD map	HCW
Eu	71	0.261544207244181	PD map	HCW
Eu	72	0.25459567161545	PD map	HCW
Eu	73	0.253358925143954	PD map	HCW
Eu	74	0.252767620510376	PD map	HCW
Eu	75	0.252067685376093	PD map	HCW
Eu	76	0.248860382053565	PD map	HCW
Eu	77	0.245026773358507	PD map	HCW
Eu	78	0.24349648075909	PD map	HCW
Eu	79	0.243524666321538	PD map	HCW
Eu	80	0.240208028134398	PD map	HCW
Eu	81	0.239698887461066	PD map	HCW
Eu	82	0.237513738319204	PD map	HCW
Eu	83	0.22552294956751	PD map	HCW
Eu	84	0.224797806362993	PD map	HCW
Eu	85	0.224712332491353	PD map	HCW
Eu	86	0.22103766600873	PD map	HCW
Eu	87	0.214729709258505	PD map	HCW
Eu	88	0.213559436264249	PD map	HCW
Eu	89	0.213584163353512	PD map	HCW
Eu	90	0.211498906643369	PD map	HCW
Eu	91	0.210619382640013	PD map	HCW
Eu	92	0.209512616666625	PD map	HCW
Eu	93	0.207351938461742	PD map	HCW
Eu	94	0.206551551930516	PD map	HCW
Eu	95	0.20639117415392	PD map	HCW
Eu	96	0.206403387728423	PD map	HCW
Eu	97	0.206416371574383	PD map	HCW
Eu	98	0.205836023507988	PD map	HCW
Eu	99	0.202958354547223	PD map	HCW
Eu	100	0.202606558310177	PD map	HCW
GO BP	2	0.528477733567242	PD map	HCW
GO BP	3	0.517228002269429	PD map	HCW
GO BP	4	0.383727597197388	PD map	HCW
GO BP	5	0.368082956695541	PD map	HCW
GO BP	6	0.369217004248672	PD map	HCW
GO BP	7	0.345193745435435	PD map	HCW
GO BP	8	0.345591870566747	PD map	HCW
GO BP	9	0.277271143075597	PD map	HCW
GO BP	10	0.265315983802792	PD map	HCW
GO BP	11	0.257300621451659	PD map	HCW
GO BP	12	0.241991313703248	PD map	HCW
GO BP	13	0.238901639304422	PD map	HCW
GO BP	14	0.219157337377816	PD map	HCW
GO BP	15	0.217081868382644	PD map	HCW
GO BP	16	0.216090675986263	PD map	HCW
GO BP	17	0.212301878866503	PD map	HCW
GO BP	18	0.203629080581864	PD map	HCW
GO BP	19	0.190695305200864	PD map	HCW
GO BP	20	0.188940721556322	PD map	HCW
GO BP	21	0.184699767573728	PD map	HCW
GO BP	22	0.180903587931668	PD map	HCW
GO BP	23	0.179333681040006	PD map	HCW
GO BP	24	0.170731426689705	PD map	HCW
GO BP	25	0.170437848023334	PD map	HCW
GO BP	26	0.162952279141401	PD map	HCW
GO BP	27	0.162735328428657	PD map	HCW
GO BP	28	0.162431632380529	PD map	HCW
GO BP	29	0.155334728556644	PD map	HCW
GO BP	30	0.151706894739739	PD map	HCW
GO BP	31	0.151203036906167	PD map	HCW
GO BP	32	0.150600912177121	PD map	HCW
GO BP	33	0.14979601831446	PD map	HCW
GO BP	34	0.149082694658933	PD map	HCW
GO BP	35	0.149103672893726	PD map	HCW
GO BP	36	0.146820069280764	PD map	HCW
GO BP	37	0.145917824790214	PD map	HCW
GO BP	38	0.145821569563929	PD map	HCW
GO BP	39	0.144867119972806	PD map	HCW
GO BP	40	0.144754434765275	PD map	HCW
GO BP	41	0.144751659341939	PD map	HCW
GO BP	42	0.144316136600031	PD map	HCW
GO BP	43	0.143998177299624	PD map	HCW
GO BP	44	0.143392547800344	PD map	HCW
GO BP	45	0.138954469893468	PD map	HCW
GO BP	46	0.138929833162334	PD map	HCW
GO BP	47	0.138933251973492	PD map	HCW
GO BP	48	0.138943084318338	PD map	HCW
GO BP	49	0.13751498763059	PD map	HCW
GO BP	50	0.137439775435439	PD map	HCW
GO BP	51	0.135536704922363	PD map	HCW
GO BP	52	0.133986801600216	PD map	HCW
GO BP	53	0.133855648722564	PD map	HCW
GO BP	54	0.133666511148541	PD map	HCW
GO BP	55	0.133074924390631	PD map	HCW
GO BP	56	0.13293249743559	PD map	HCW
GO BP	57	0.128223775883119	PD map	HCW
GO BP	58	0.127090210025862	PD map	HCW
GO BP	59	0.125666136830872	PD map	HCW
GO BP	60	0.125226578553124	PD map	HCW
GO BP	61	0.117958086254438	PD map	HCW
GO BP	62	0.11749027029502	PD map	HCW
GO BP	63	0.117210460244915	PD map	HCW
GO BP	64	0.116932397134902	PD map	HCW
GO BP	65	0.11520625215163	PD map	HCW
GO BP	66	0.114523657589181	PD map	HCW
GO BP	67	0.113149590213234	PD map	HCW
GO BP	68	0.11314798517889	PD map	HCW
GO BP	69	0.112043256285047	PD map	HCW
GO BP	70	0.11186069385109	PD map	HCW
GO BP	71	0.111721339057194	PD map	HCW
GO BP	72	0.11146451086021	PD map	HCW
GO BP	73	0.111060194602623	PD map	HCW
GO BP	74	0.111067854032662	PD map	HCW
GO BP	75	0.109879584352577	PD map	HCW
GO BP	76	0.109688993042865	PD map	HCW
GO BP	77	0.109694902608541	PD map	HCW
GO BP	78	0.108348170883674	PD map	HCW
GO BP	79	0.108350647889992	PD map	HCW
GO BP	80	0.107890096358158	PD map	HCW
GO BP	81	0.107159716597743	PD map	HCW
GO BP	82	0.104433842159902	PD map	HCW
GO BP	83	0.104288635839357	PD map	HCW
GO BP	84	0.104291896181744	PD map	HCW
GO BP	85	0.10424595713135	PD map	HCW
GO BP	86	0.104151620786183	PD map	HCW
GO BP	87	0.104070840010161	PD map	HCW
GO BP	88	0.1040126468836	PD map	HCW
GO BP	89	0.103271496305584	PD map	HCW
GO BP	90	0.103277535731206	PD map	HCW
GO BP	91	0.101295482929316	PD map	HCW
GO BP	92	0.101165452721599	PD map	HCW
GO BP	93	0.100750247341033	PD map	HCW
GO BP	94	0.0996386455694493	PD map	HCW
GO BP	95	0.0982811671586884	PD map	HCW
GO BP	96	0.0981798045645266	PD map	HCW
GO BP	97	0.0981397320161372	PD map	HCW
GO BP	98	0.0980661216729649	PD map	HCW
GO BP	99	0.096969270206554	PD map	HCW
GO BP	100	0.0948995456257029	PD map	HCW
GO CC	2	0.489016944397402	PD map	HCW
GO CC	3	0.368761583621005	PD map	HCW
GO CC	4	0.360805785323541	PD map	HCW
GO CC	5	0.313885321460042	PD map	HCW
GO CC	6	0.273411266151485	PD map	HCW
GO CC	7	0.263407673311256	PD map	HCW
GO CC	8	0.229061778263096	PD map	HCW
GO CC	9	0.219609143715525	PD map	HCW
GO CC	10	0.203663362741895	PD map	HCW
GO CC	11	0.200562909939173	PD map	HCW
GO CC	12	0.195447922174313	PD map	HCW
GO CC	13	0.174301190984258	PD map	HCW
GO CC	14	0.163734357384769	PD map	HCW
GO CC	15	0.161254670949537	PD map	HCW
GO CC	16	0.156587919492296	PD map	HCW
GO CC	17	0.154125103775122	PD map	HCW
GO CC	18	0.145162365257536	PD map	HCW
GO CC	19	0.142410507350819	PD map	HCW
GO CC	20	0.136628588149071	PD map	HCW
GO CC	21	0.134512311207131	PD map	HCW
GO CC	22	0.133093200297572	PD map	HCW
GO CC	23	0.131665240211597	PD map	HCW
GO CC	24	0.131453496403015	PD map	HCW
GO CC	25	0.127344547120682	PD map	HCW
GO CC	26	0.124450765489516	PD map	HCW
GO CC	27	0.121476572121473	PD map	HCW
GO CC	28	0.120362960765989	PD map	HCW
GO CC	29	0.11937115128829	PD map	HCW
GO CC	30	0.118266900410961	PD map	HCW
GO CC	31	0.117523950096081	PD map	HCW
GO CC	32	0.116344820880666	PD map	HCW
GO CC	33	0.116306252598055	PD map	HCW
GO CC	34	0.114006781549981	PD map	HCW
GO CC	35	0.113350879580823	PD map	HCW
GO CC	36	0.110803154466232	PD map	HCW
GO CC	37	0.110579025054833	PD map	HCW
GO CC	38	0.108952171176841	PD map	HCW
GO CC	39	0.107666712068244	PD map	HCW
GO CC	40	0.0999195802825879	PD map	HCW
GO CC	41	0.0976133589323752	PD map	HCW
GO CC	42	0.0962870827992288	PD map	HCW
GO CC	43	0.0938988995666002	PD map	HCW
GO CC	44	0.0923428111401148	PD map	HCW
GO CC	45	0.0913351292203141	PD map	HCW
GO CC	46	0.0902221628109398	PD map	HCW
GO CC	47	0.0899184335872727	PD map	HCW
GO CC	48	0.0887564560178866	PD map	HCW
GO CC	49	0.0883743686356033	PD map	HCW
GO CC	50	0.0875591742295672	PD map	HCW
GO CC	51	0.0854838539300918	PD map	HCW
GO CC	52	0.0832132042184116	PD map	HCW
GO CC	53	0.0828357447320666	PD map	HCW
GO CC	54	0.0819489118689273	PD map	HCW
GO CC	55	0.081805449724378	PD map	HCW
GO CC	56	0.081746954883525	PD map	HCW
GO CC	57	0.0813421458126892	PD map	HCW
GO CC	58	0.0807595372518601	PD map	HCW
GO CC	59	0.0794566559724779	PD map	HCW
GO CC	60	0.0790308309414519	PD map	HCW
GO CC	61	0.0787833858110558	PD map	HCW
GO CC	62	0.0785660558286316	PD map	HCW
GO CC	63	0.0785401835771467	PD map	HCW
GO CC	64	0.0784655918219661	PD map	HCW
GO CC	65	0.0774289298570294	PD map	HCW
GO CC	66	0.0771134549274391	PD map	HCW
GO CC	67	0.0770062646047893	PD map	HCW
GO CC	68	0.0769613870010847	PD map	HCW
GO CC	69	0.0769210225828292	PD map	HCW
GO CC	70	0.0769243785847547	PD map	HCW
GO CC	71	0.076830838523279	PD map	HCW
GO CC	72	0.0764920598767206	PD map	HCW
GO CC	73	0.0763696098395124	PD map	HCW
GO CC	74	0.0756956363723183	PD map	HCW
GO CC	75	0.0751563930073883	PD map	HCW
GO CC	76	0.0751382207736282	PD map	HCW
GO CC	77	0.0683212360914391	PD map	HCW
GO CC	78	0.068325686972664	PD map	HCW
GO CC	79	0.0682579314728588	PD map	HCW
GO CC	80	0.0680505089213417	PD map	HCW
GO CC	81	0.0677335496108741	PD map	HCW
GO CC	82	0.0675854046545968	PD map	HCW
GO CC	83	0.0674638599599885	PD map	HCW
GO CC	84	0.0674667135279165	PD map	HCW
GO CC	85	0.0672318432295087	PD map	HCW
GO CC	86	0.0668530302959086	PD map	HCW
GO CC	87	0.0661510673657691	PD map	HCW
GO CC	88	0.0661464958583319	PD map	HCW
GO CC	89	0.0658097867148992	PD map	HCW
GO CC	90	0.065803555493589	PD map	HCW
GO CC	91	0.0658026256526257	PD map	HCW
GO CC	92	0.0657910501958953	PD map	HCW
GO CC	93	0.065667815957047	PD map	HCW
GO CC	94	0.0655498687076337	PD map	HCW
GO CC	95	0.0654372095677036	PD map	HCW
GO CC	96	0.06544079616479	PD map	HCW
GO CC	97	0.0654443831550589	PD map	HCW
GO CC	98	0.065447970538575	PD map	HCW
GO CC	99	0.0654469094276351	PD map	HCW
GO CC	100	0.0654511534283733	PD map	HCW
GO MF	2	0.484223768622048	PD map	HCW
GO MF	3	0.431198300284811	PD map	HCW
GO MF	4	0.35649744086319	PD map	HCW
GO MF	5	0.346392353810501	PD map	HCW
GO MF	6	0.263975032416796	PD map	HCW
GO MF	7	0.263958917123529	PD map	HCW
GO MF	8	0.25908582585699	PD map	HCW
GO MF	9	0.254064932760983	PD map	HCW
GO MF	10	0.249688921238073	PD map	HCW
GO MF	11	0.246865201412363	PD map	HCW
GO MF	12	0.246303419056089	PD map	HCW
GO MF	13	0.245099402417644	PD map	HCW
GO MF	14	0.208161584280297	PD map	HCW
GO MF	15	0.207540363229336	PD map	HCW
GO MF	16	0.193391552115793	PD map	HCW
GO MF	17	0.193401823848551	PD map	HCW
GO MF	18	0.193099083275306	PD map	HCW
GO MF	19	0.165015076611874	PD map	HCW
GO MF	20	0.163963666929058	PD map	HCW
GO MF	21	0.160553560637842	PD map	HCW
GO MF	22	0.160500878518287	PD map	HCW
GO MF	23	0.152928044815533	PD map	HCW
GO MF	24	0.152042369163128	PD map	HCW
GO MF	25	0.150993558310304	PD map	HCW
GO MF	26	0.15070140004564	PD map	HCW
GO MF	27	0.126003537737	PD map	HCW
GO MF	28	0.125644349520325	PD map	HCW
GO MF	29	0.12526964440522	PD map	HCW
GO MF	30	0.125192296952189	PD map	HCW
GO MF	31	0.12477106522321	PD map	HCW
GO MF	32	0.124070017135544	PD map	HCW
GO MF	33	0.123149076237201	PD map	HCW
GO MF	34	0.123092054763222	PD map	HCW
GO MF	35	0.114584332829456	PD map	HCW
GO MF	36	0.114543120616912	PD map	HCW
GO MF	37	0.114546296542102	PD map	HCW
GO MF	38	0.114543841949903	PD map	HCW
GO MF	39	0.11376447751155	PD map	HCW
GO MF	40	0.110522623016916	PD map	HCW
GO MF	41	0.107806497200302	PD map	HCW
GO MF	42	0.104804738703044	PD map	HCW
GO MF	43	0.104788684126291	PD map	HCW
GO MF	44	0.104084812140886	PD map	HCW
GO MF	45	0.104089730034063	PD map	HCW
GO MF	46	0.103067518771761	PD map	HCW
GO MF	47	0.101843419294568	PD map	HCW
GO MF	48	0.101472158151711	PD map	HCW
GO MF	49	0.101461899214386	PD map	HCW
GO MF	50	0.10113826151137	PD map	HCW
GO MF	51	0.100762685982281	PD map	HCW
GO MF	52	0.100377957871598	PD map	HCW
GO MF	53	0.100375896918028	PD map	HCW
GO MF	54	0.100133346596891	PD map	HCW
GO MF	55	0.0999271645226425	PD map	HCW
GO MF	56	0.0984129502841133	PD map	HCW
GO MF	57	0.0984193913158373	PD map	HCW
GO MF	58	0.0982381242908398	PD map	HCW
GO MF	59	0.0981459690698253	PD map	HCW
GO MF	60	0.0980604876987442	PD map	HCW
GO MF	61	0.0980066289024708	PD map	HCW
GO MF	62	0.097927584697512	PD map	HCW
GO MF	63	0.0974818066905603	PD map	HCW
GO MF	64	0.0973628461509527	PD map	HCW
GO MF	65	0.0970739747866978	PD map	HCW
GO MF	66	0.0935246916926141	PD map	HCW
GO MF	67	0.0933813845165435	PD map	HCW
GO MF	68	0.09317246851964	PD map	HCW
GO MF	69	0.0931209876444046	PD map	HCW
GO MF	70	0.092032348564417	PD map	HCW
GO MF	71	0.0917207707346653	PD map	HCW
GO MF	72	0.0915560150998091	PD map	HCW
GO MF	73	0.0914938287915193	PD map	HCW
GO MF	74	0.0914908818596192	PD map	HCW
GO MF	75	0.0914404860973409	PD map	HCW
GO MF	76	0.0913594867681406	PD map	HCW
GO MF	77	0.0908596637519156	PD map	HCW
GO MF	78	0.0908463083877449	PD map	HCW
GO MF	79	0.0908499280990748	PD map	HCW
GO MF	80	0.0906935364400502	PD map	HCW
GO MF	81	0.0906907752487426	PD map	HCW
GO MF	82	0.0906503780926037	PD map	HCW
GO MF	83	0.0897529954975604	PD map	HCW
GO MF	84	0.0897284281475586	PD map	HCW
GO MF	85	0.0882879179742201	PD map	HCW
GO MF	86	0.0875784262588441	PD map	HCW
GO MF	87	0.0875685030285549	PD map	HCW
GO MF	88	0.0851789382976823	PD map	HCW
GO MF	89	0.0851815893330919	PD map	HCW
GO MF	90	0.0845337146959339	PD map	HCW
GO MF	91	0.0845035400344724	PD map	HCW
GO MF	92	0.084190433138735	PD map	HCW
GO MF	93	0.083790727784863	PD map	HCW
GO MF	94	0.0830443319670225	PD map	HCW
GO MF	95	0.0828739638782828	PD map	HCW
GO MF	96	0.0828785393742429	PD map	HCW
GO MF	97	0.0821087336519204	PD map	HCW
GO MF	98	0.0819331818606546	PD map	HCW
GO MF	99	0.0819345738555117	PD map	HCW
GO MF	100	0.0819363139155977	PD map	HCW
Net+GO BP	2	0.484458881107476	PD map	HCW
Net+GO BP	3	0.515161806802193	PD map	HCW
Net+GO BP	4	0.507691417024765	PD map	HCW
Net+GO BP	5	0.499412291965309	PD map	HCW
Net+GO BP	6	0.472294879471982	PD map	HCW
Net+GO BP	7	0.483024443382465	PD map	HCW
Net+GO BP	8	0.480759963211295	PD map	HCW
Net+GO BP	9	0.485271464767438	PD map	HCW
Net+GO BP	10	0.484162979128261	PD map	HCW
Net+GO BP	11	0.470745346326796	PD map	HCW
Net+GO BP	12	0.457512055006283	PD map	HCW
Net+GO BP	13	0.427192289272464	PD map	HCW
Net+GO BP	14	0.426426928538279	PD map	HCW
Net+GO BP	15	0.423792066748182	PD map	HCW
Net+GO BP	16	0.406977233545912	PD map	HCW
Net+GO BP	17	0.404222658138096	PD map	HCW
Net+GO BP	18	0.38693309362766	PD map	HCW
Net+GO BP	19	0.385711732574633	PD map	HCW
Net+GO BP	20	0.381222180178841	PD map	HCW
Net+GO BP	21	0.381370763526741	PD map	HCW
Net+GO BP	22	0.381932649129289	PD map	HCW
Net+GO BP	23	0.375824712753077	PD map	HCW
Net+GO BP	24	0.373242089655081	PD map	HCW
Net+GO BP	25	0.373317670421892	PD map	HCW
Net+GO BP	26	0.372847672827627	PD map	HCW
Net+GO BP	27	0.372714815565499	PD map	HCW
Net+GO BP	28	0.372764180141151	PD map	HCW
Net+GO BP	29	0.372398223032763	PD map	HCW
Net+GO BP	30	0.372609386176733	PD map	HCW
Net+GO BP	31	0.372737875076091	PD map	HCW
Net+GO BP	32	0.367214373289082	PD map	HCW
Net+GO BP	33	0.360952963540022	PD map	HCW
Net+GO BP	34	0.360940143929631	PD map	HCW
Net+GO BP	35	0.359658692777413	PD map	HCW
Net+GO BP	36	0.361948848006869	PD map	HCW
Net+GO BP	37	0.362450097744532	PD map	HCW
Net+GO BP	38	0.361374038804501	PD map	HCW
Net+GO BP	39	0.352421178738628	PD map	HCW
Net+GO BP	40	0.351962183545819	PD map	HCW
Net+GO BP	41	0.351890590180433	PD map	HCW
Net+GO BP	42	0.351917785322351	PD map	HCW
Net+GO BP	43	0.351810335780431	PD map	HCW
Net+GO BP	44	0.344936679113038	PD map	HCW
Net+GO BP	45	0.344948131732299	PD map	HCW
Net+GO BP	46	0.345009362085614	PD map	HCW
Net+GO BP	47	0.344878826152868	PD map	HCW
Net+GO BP	48	0.339718135046944	PD map	HCW
Net+GO BP	49	0.339263278012452	PD map	HCW
Net+GO BP	50	0.339331754401	PD map	HCW
Net+GO BP	51	0.339349693261362	PD map	HCW
Net+GO BP	52	0.338758160875706	PD map	HCW
Net+GO BP	53	0.338669243056051	PD map	HCW
Net+GO BP	54	0.330089344806093	PD map	HCW
Net+GO BP	55	0.330102990993305	PD map	HCW
Net+GO BP	56	0.330109549513823	PD map	HCW
Net+GO BP	57	0.327961477266774	PD map	HCW
Net+GO BP	58	0.326838148020657	PD map	HCW
Net+GO BP	59	0.326750317582258	PD map	HCW
Net+GO BP	60	0.326782608451124	PD map	HCW
Net+GO BP	61	0.326792126286661	PD map	HCW
Net+GO BP	62	0.326512412789372	PD map	HCW
Net+GO BP	63	0.3263015402921	PD map	HCW
Net+GO BP	64	0.326308885817235	PD map	HCW
Net+GO BP	65	0.325379423796843	PD map	HCW
Net+GO BP	66	0.32422386967604	PD map	HCW
Net+GO BP	67	0.323280108010656	PD map	HCW
Net+GO BP	68	0.323256025275963	PD map	HCW
Net+GO BP	69	0.322182393848135	PD map	HCW
Net+GO BP	70	0.322121034756832	PD map	HCW
Net+GO BP	71	0.32187321112572	PD map	HCW
Net+GO BP	72	0.321877353150822	PD map	HCW
Net+GO BP	73	0.32188278972055	PD map	HCW
Net+GO BP	74	0.321557504386478	PD map	HCW
Net+GO BP	75	0.321575738856326	PD map	HCW
Net+GO BP	76	0.321612860797903	PD map	HCW
Net+GO BP	77	0.32079520089398	PD map	HCW
Net+GO BP	78	0.320796233238333	PD map	HCW
Net+GO BP	79	0.320562589692454	PD map	HCW
Net+GO BP	80	0.320506589461046	PD map	HCW
Net+GO BP	81	0.320410817981457	PD map	HCW
Net+GO BP	82	0.320437579106234	PD map	HCW
Net+GO BP	83	0.319924308002013	PD map	HCW
Net+GO BP	84	0.319916006651822	PD map	HCW
Net+GO BP	85	0.319626479060617	PD map	HCW
Net+GO BP	86	0.318604778993161	PD map	HCW
Net+GO BP	87	0.317638888637198	PD map	HCW
Net+GO BP	88	0.317584251710385	PD map	HCW
Net+GO BP	89	0.31735201795212	PD map	HCW
Net+GO BP	90	0.316969214366817	PD map	HCW
Net+GO BP	91	0.3168845365924	PD map	HCW
Net+GO BP	92	0.316849459396368	PD map	HCW
Net+GO BP	93	0.316829844454721	PD map	HCW
Net+GO BP	94	0.316606306222833	PD map	HCW
Net+GO BP	95	0.31661778569184	PD map	HCW
Net+GO BP	96	0.316581754542591	PD map	HCW
Net+GO BP	97	0.316583029969011	PD map	HCW
Net+GO BP	98	0.316557408520181	PD map	HCW
Net+GO BP	99	0.315999747781352	PD map	HCW
Net+GO BP	100	0.31593880397275	PD map	HCW
Net+GO CC	2	0.484458881107476	PD map	HCW
Net+GO CC	3	0.515161806802193	PD map	HCW
Net+GO CC	4	0.507691417024765	PD map	HCW
Net+GO CC	5	0.499412291965309	PD map	HCW
Net+GO CC	6	0.472294879471982	PD map	HCW
Net+GO CC	7	0.483024443382465	PD map	HCW
Net+GO CC	8	0.480759963211295	PD map	HCW
Net+GO CC	9	0.481044899113241	PD map	HCW
Net+GO CC	10	0.458906298806488	PD map	HCW
Net+GO CC	11	0.45597406579734	PD map	HCW
Net+GO CC	12	0.445444591269699	PD map	HCW
Net+GO CC	13	0.440828280343669	PD map	HCW
Net+GO CC	14	0.416143218309814	PD map	HCW
Net+GO CC	15	0.407164817638091	PD map	HCW
Net+GO CC	16	0.406153651556596	PD map	HCW
Net+GO CC	17	0.406356495249803	PD map	HCW
Net+GO CC	18	0.405408839490071	PD map	HCW
Net+GO CC	19	0.368807353112737	PD map	HCW
Net+GO CC	20	0.368265910096527	PD map	HCW
Net+GO CC	21	0.364359960607954	PD map	HCW
Net+GO CC	22	0.364403611942663	PD map	HCW
Net+GO CC	23	0.350408650619918	PD map	HCW
Net+GO CC	24	0.350387835527493	PD map	HCW
Net+GO CC	25	0.346909484209863	PD map	HCW
Net+GO CC	26	0.346665058245344	PD map	HCW
Net+GO CC	27	0.346065042029236	PD map	HCW
Net+GO CC	28	0.345961715206505	PD map	HCW
Net+GO CC	29	0.346147474038105	PD map	HCW
Net+GO CC	30	0.343957606769334	PD map	HCW
Net+GO CC	31	0.33986466881271	PD map	HCW
Net+GO CC	32	0.334806329237156	PD map	HCW
Net+GO CC	33	0.336763138174951	PD map	HCW
Net+GO CC	34	0.334124412386519	PD map	HCW
Net+GO CC	35	0.334162113153719	PD map	HCW
Net+GO CC	36	0.333588192221361	PD map	HCW
Net+GO CC	37	0.333712482915799	PD map	HCW
Net+GO CC	38	0.333790350146265	PD map	HCW
Net+GO CC	39	0.331135151881593	PD map	HCW
Net+GO CC	40	0.328808785356673	PD map	HCW
Net+GO CC	41	0.327099961794067	PD map	HCW
Net+GO CC	42	0.327120759016803	PD map	HCW
Net+GO CC	43	0.327131326304112	PD map	HCW
Net+GO CC	44	0.327208595619709	PD map	HCW
Net+GO CC	45	0.327327154890498	PD map	HCW
Net+GO CC	46	0.327193040908535	PD map	HCW
Net+GO CC	47	0.326803918809618	PD map	HCW
Net+GO CC	48	0.326856649136199	PD map	HCW
Net+GO CC	49	0.326691387496098	PD map	HCW
Net+GO CC	50	0.326747326525029	PD map	HCW
Net+GO CC	51	0.326316930079722	PD map	HCW
Net+GO CC	52	0.32537522560415	PD map	HCW
Net+GO CC	53	0.323869599552044	PD map	HCW
Net+GO CC	54	0.323905314932173	PD map	HCW
Net+GO CC	55	0.322751888364235	PD map	HCW
Net+GO CC	56	0.32275739072462	PD map	HCW
Net+GO CC	57	0.322793128266108	PD map	HCW
Net+GO CC	58	0.321300802824439	PD map	HCW
Net+GO CC	59	0.320045576848054	PD map	HCW
Net+GO CC	60	0.320023833352953	PD map	HCW
Net+GO CC	61	0.320027947898624	PD map	HCW
Net+GO CC	62	0.319751220529571	PD map	HCW
Net+GO CC	63	0.319613313788707	PD map	HCW
Net+GO CC	64	0.319624103557597	PD map	HCW
Net+GO CC	65	0.319638876446447	PD map	HCW
Net+GO CC	66	0.318964676960971	PD map	HCW
Net+GO CC	67	0.318992051588898	PD map	HCW
Net+GO CC	68	0.319011415403961	PD map	HCW
Net+GO CC	69	0.319046430123635	PD map	HCW
Net+GO CC	70	0.318185749345425	PD map	HCW
Net+GO CC	71	0.318188821205991	PD map	HCW
Net+GO CC	72	0.317977480854382	PD map	HCW
Net+GO CC	73	0.317980167198335	PD map	HCW
Net+GO CC	74	0.317884319785347	PD map	HCW
Net+GO CC	75	0.317784362723431	PD map	HCW
Net+GO CC	76	0.317512456068767	PD map	HCW
Net+GO CC	77	0.316576938833493	PD map	HCW
Net+GO CC	78	0.316489648544712	PD map	HCW
Net+GO CC	79	0.316460550938688	PD map	HCW
Net+GO CC	80	0.316415725141254	PD map	HCW
Net+GO CC	81	0.31641629819562	PD map	HCW
Net+GO CC	82	0.315961058230531	PD map	HCW
Net+GO CC	83	0.315922506057925	PD map	HCW
Net+GO CC	84	0.315925557796309	PD map	HCW
Net+GO CC	85	0.315756849290256	PD map	HCW
Net+GO CC	86	0.315707318801029	PD map	HCW
Net+GO CC	87	0.315678464129423	PD map	HCW
Net+GO CC	88	0.315633204685277	PD map	HCW
Net+GO CC	89	0.315321739333503	PD map	HCW
Net+GO CC	90	0.315322247172191	PD map	HCW
Net+GO CC	91	0.315255474584812	PD map	HCW
Net+GO CC	92	0.315255728460455	PD map	HCW
Net+GO CC	93	0.315248753489374	PD map	HCW
Net+GO CC	94	0.315259861195283	PD map	HCW
Net+GO CC	95	0.31517553287665	PD map	HCW
Net+GO CC	96	0.315086692585442	PD map	HCW
Net+GO CC	97	0.315056229188918	PD map	HCW
Net+GO CC	98	0.31506028948619	PD map	HCW
Net+GO CC	99	0.315064096109932	PD map	HCW
Net+GO CC	100	0.315020172455667	PD map	HCW
Net+GO MF	2	0.484458881107476	PD map	HCW
Net+GO MF	3	0.515161806802193	PD map	HCW
Net+GO MF	4	0.507691417024765	PD map	HCW
Net+GO MF	5	0.499412291965309	PD map	HCW
Net+GO MF	6	0.472294879471982	PD map	HCW
Net+GO MF	7	0.483024443382465	PD map	HCW
Net+GO MF	8	0.480759963211295	PD map	HCW
Net+GO MF	9	0.481044899113241	PD map	HCW
Net+GO MF	10	0.447562044237622	PD map	HCW
Net+GO MF	11	0.441672075002541	PD map	HCW
Net+GO MF	12	0.440386766650455	PD map	HCW
Net+GO MF	13	0.440044823084319	PD map	HCW
Net+GO MF	14	0.428870250929474	PD map	HCW
Net+GO MF	15	0.397999850878733	PD map	HCW
Net+GO MF	16	0.398425329561187	PD map	HCW
Net+GO MF	17	0.387952582271465	PD map	HCW
Net+GO MF	18	0.387296426620691	PD map	HCW
Net+GO MF	19	0.371334777245753	PD map	HCW
Net+GO MF	20	0.371343139884794	PD map	HCW
Net+GO MF	21	0.36847500385387	PD map	HCW
Net+GO MF	22	0.369258592848209	PD map	HCW
Net+GO MF	23	0.365058298880915	PD map	HCW
Net+GO MF	24	0.365195021861402	PD map	HCW
Net+GO MF	25	0.362236408864398	PD map	HCW
Net+GO MF	26	0.362254001118908	PD map	HCW
Net+GO MF	27	0.362301426253144	PD map	HCW
Net+GO MF	28	0.361547502854731	PD map	HCW
Net+GO MF	29	0.361639958300663	PD map	HCW
Net+GO MF	30	0.361662542470403	PD map	HCW
Net+GO MF	31	0.362021130937797	PD map	HCW
Net+GO MF	32	0.359957676140067	PD map	HCW
Net+GO MF	33	0.359983632373182	PD map	HCW
Net+GO MF	34	0.360306204257848	PD map	HCW
Net+GO MF	35	0.360518651242882	PD map	HCW
Net+GO MF	36	0.360534415722776	PD map	HCW
Net+GO MF	37	0.354230952978803	PD map	HCW
Net+GO MF	38	0.348214783489793	PD map	HCW
Net+GO MF	39	0.339963156367516	PD map	HCW
Net+GO MF	40	0.338988028808347	PD map	HCW
Net+GO MF	41	0.323946324395721	PD map	HCW
Net+GO MF	42	0.324022776177812	PD map	HCW
Net+GO MF	43	0.322026004107335	PD map	HCW
Net+GO MF	44	0.318242844872221	PD map	HCW
Net+GO MF	45	0.317620578393166	PD map	HCW
Net+GO MF	46	0.317683589343607	PD map	HCW
Net+GO MF	47	0.313943066928351	PD map	HCW
Net+GO MF	48	0.313956107774243	PD map	HCW
Net+GO MF	49	0.313978681029503	PD map	HCW
Net+GO MF	50	0.31414714233388	PD map	HCW
Net+GO MF	51	0.31366275821665	PD map	HCW
Net+GO MF	52	0.313675862212336	PD map	HCW
Net+GO MF	53	0.313767871799922	PD map	HCW
Net+GO MF	54	0.313789329647066	PD map	HCW
Net+GO MF	55	0.313327053021179	PD map	HCW
Net+GO MF	56	0.313496564400656	PD map	HCW
Net+GO MF	57	0.313211951998454	PD map	HCW
Net+GO MF	58	0.311021581627781	PD map	HCW
Net+GO MF	59	0.310998135474941	PD map	HCW
Net+GO MF	60	0.310363130958085	PD map	HCW
Net+GO MF	61	0.310367232424625	PD map	HCW
Net+GO MF	62	0.310234597082374	PD map	HCW
Net+GO MF	63	0.310249755691194	PD map	HCW
Net+GO MF	64	0.310211577533868	PD map	HCW
Net+GO MF	65	0.309888706751093	PD map	HCW
Net+GO MF	66	0.309904226959289	PD map	HCW
Net+GO MF	67	0.309907331187482	PD map	HCW
Net+GO MF	68	0.309851034158348	PD map	HCW
Net+GO MF	69	0.308706842056829	PD map	HCW
Net+GO MF	70	0.308492237871919	PD map	HCW
Net+GO MF	71	0.307977085490659	PD map	HCW
Net+GO MF	72	0.307689654224975	PD map	HCW
Net+GO MF	73	0.307693603588336	PD map	HCW
Net+GO MF	74	0.307440748407388	PD map	HCW
Net+GO MF	75	0.307480242897558	PD map	HCW
Net+GO MF	76	0.307387949123822	PD map	HCW
Net+GO MF	77	0.307443674307253	PD map	HCW
Net+GO MF	78	0.307420970002128	PD map	HCW
Net+GO MF	79	0.307434301771361	PD map	HCW
Net+GO MF	80	0.307448622367069	PD map	HCW
Net+GO MF	81	0.30699301148635	PD map	HCW
Net+GO MF	82	0.304631746222818	PD map	HCW
Net+GO MF	83	0.304641221694744	PD map	HCW
Net+GO MF	84	0.304633439165367	PD map	HCW
Net+GO MF	85	0.304639162345633	PD map	HCW
Net+GO MF	86	0.304640639330287	PD map	HCW
Net+GO MF	87	0.303048965540373	PD map	HCW
Net+GO MF	88	0.303053006937844	PD map	HCW
Net+GO MF	89	0.302874162443523	PD map	HCW
Net+GO MF	90	0.302583380751623	PD map	HCW
Net+GO MF	91	0.302526452519238	PD map	HCW
Net+GO MF	92	0.302425775787508	PD map	HCW
Net+GO MF	93	0.302429442695303	PD map	HCW
Net+GO MF	94	0.302391075903322	PD map	HCW
Net+GO MF	95	0.302368166258072	PD map	HCW
Net+GO MF	96	0.302338106415722	PD map	HCW
Net+GO MF	97	0.302341528065173	PD map	HCW
Net+GO MF	98	0.302292160245685	PD map	HCW
Net+GO MF	99	0.302263565314943	PD map	HCW
Net+GO MF	100	0.302232954141256	PD map	HCW
Net	2	0.484458881107476	PD map	HCW
Net	3	0.479070480686716	PD map	HCW
Net	4	0.507691417024765	PD map	HCW
Net	5	0.499412291965309	PD map	HCW
Net	6	0.472294879471982	PD map	HCW
Net	7	0.483024443382465	PD map	HCW
Net	8	0.480759963211295	PD map	HCW
Net	9	0.481044899113241	PD map	HCW
Net	10	0.46925100573179	PD map	HCW
Net	11	0.445091580744249	PD map	HCW
Net	12	0.432837371515891	PD map	HCW
Net	13	0.424253776709616	PD map	HCW
Net	14	0.424189367669293	PD map	HCW
Net	15	0.407405249199205	PD map	HCW
Net	16	0.401288579017947	PD map	HCW
Net	17	0.40272874606722	PD map	HCW
Net	18	0.392499350462501	PD map	HCW
Net	19	0.390042970597862	PD map	HCW
Net	20	0.390551938902066	PD map	HCW
Net	21	0.384221622945021	PD map	HCW
Net	22	0.381682045362964	PD map	HCW
Net	23	0.377696960567669	PD map	HCW
Net	24	0.377923223140314	PD map	HCW
Net	25	0.378680743327733	PD map	HCW
Net	26	0.369874930303772	PD map	HCW
Net	27	0.36977196293196	PD map	HCW
Net	28	0.369946607340666	PD map	HCW
Net	29	0.370493907922876	PD map	HCW
Net	30	0.367133422383982	PD map	HCW
Net	31	0.3601864150038	PD map	HCW
Net	32	0.360125184651849	PD map	HCW
Net	33	0.360873774984618	PD map	HCW
Net	34	0.361344985832354	PD map	HCW
Net	35	0.361806691516945	PD map	HCW
Net	36	0.364029912258924	PD map	HCW
Net	37	0.364499825074622	PD map	HCW
Net	38	0.359041746225759	PD map	HCW
Net	39	0.359566412911801	PD map	HCW
Net	40	0.360035777866615	PD map	HCW
Net	41	0.360081446061184	PD map	HCW
Net	42	0.355971349442783	PD map	HCW
Net	43	0.355046796173139	PD map	HCW
Net	44	0.353350094600158	PD map	HCW
Net	45	0.353714570832865	PD map	HCW
Net	46	0.353447941144938	PD map	HCW
Net	47	0.353853963907253	PD map	HCW
Net	48	0.354148235420747	PD map	HCW
Net	49	0.352123167553217	PD map	HCW
Net	50	0.352107026265816	PD map	HCW
Net	51	0.352248020233172	PD map	HCW
Net	52	0.352061510451467	PD map	HCW
Net	53	0.350938842485234	PD map	HCW
Net	54	0.348216613070611	PD map	HCW
Net	55	0.348379029582303	PD map	HCW
Net	56	0.348624565180089	PD map	HCW
Net	57	0.346458668695915	PD map	HCW
Net	58	0.346307860492642	PD map	HCW
Net	59	0.345413051331491	PD map	HCW
Net	60	0.345429296864079	PD map	HCW
Net	61	0.345261721402376	PD map	HCW
Net	62	0.344540129590918	PD map	HCW
Net	63	0.342873529154247	PD map	HCW
Net	64	0.342817293352303	PD map	HCW
Net	65	0.343003919670486	PD map	HCW
Net	66	0.341422829938476	PD map	HCW
Net	67	0.339966031903154	PD map	HCW
Net	68	0.340119611816464	PD map	HCW
Net	69	0.339566861437399	PD map	HCW
Net	70	0.338229760066439	PD map	HCW
Net	71	0.33832170481564	PD map	HCW
Net	72	0.338469846290332	PD map	HCW
Net	73	0.338541160127779	PD map	HCW
Net	74	0.338472646088933	PD map	HCW
Net	75	0.338152568980572	PD map	HCW
Net	76	0.338077154133246	PD map	HCW
Net	77	0.33707785857375	PD map	HCW
Net	78	0.336158796082249	PD map	HCW
Net	79	0.33627128783825	PD map	HCW
Net	80	0.335718650715951	PD map	HCW
Net	81	0.335246686285939	PD map	HCW
Net	82	0.335354586415433	PD map	HCW
Net	83	0.334427941130268	PD map	HCW
Net	84	0.33358179880701	PD map	HCW
Net	85	0.332816254199661	PD map	HCW
Net	86	0.332563408063624	PD map	HCW
Net	87	0.332165278476111	PD map	HCW
Net	88	0.332269159824161	PD map	HCW
Net	89	0.331703820599816	PD map	HCW
Net	90	0.331448902099625	PD map	HCW
Net	91	0.331533212039761	PD map	HCW
Net	92	0.331609088241256	PD map	HCW
Net	93	0.331398562687065	PD map	HCW
Net	94	0.331233731089405	PD map	HCW
Net	95	0.331083693808422	PD map	HCW
Net	96	0.331157767713379	PD map	HCW
Net	97	0.33123187477111	PD map	HCW
Net	98	0.330693008400793	PD map	HCW
Net	99	0.330199736294342	PD map	HCW
Net	100	0.329915110572257	PD map	HCW
Eu > GO BP	1	0.535098788824343	PD map	Bilevel
Eu > GO BP	2	0.643563795122746	PD map	Bilevel
Eu > GO BP	3	0.623854933275683	PD map	Bilevel
Eu > GO BP	4	0.713627170555739	PD map	Bilevel
Eu > GO BP	5	0.692411161222527	PD map	Bilevel
Eu > GO BP	6	0.695782513926869	PD map	Bilevel
Eu > GO BP	7	0.69354100317449	PD map	Bilevel
Eu > GO BP	8	0.69923623913616	PD map	Bilevel
Eu > GO BP	9	0.614389537167341	PD map	Bilevel
Eu > GO BP	10	0.571074119296563	PD map	Bilevel
Eu > GO BP	11	0.579268609689003	PD map	Bilevel
Eu > GO BP	12	0.56058600266441	PD map	Bilevel
Eu > GO BP	13	0.564126473431373	PD map	Bilevel
Eu > GO BP	14	0.560232271795414	PD map	Bilevel
Eu > GO BP	15	0.528785456847717	PD map	Bilevel
Eu > GO BP	16	0.5139287486033	PD map	Bilevel
Eu > GO BP	17	0.511320857636158	PD map	Bilevel
Eu > GO BP	18	0.514188924859047	PD map	Bilevel
Eu > GO BP	19	0.51418074773233	PD map	Bilevel
Eu > GO BP	20	0.607041954040989	PD map	Bilevel
Eu > GO BP	21	0.480347474994647	PD map	Bilevel
Eu > GO BP	22	0.600738169728242	PD map	Bilevel
Eu > GO BP	23	0.600188558761159	PD map	Bilevel
Eu > GO BP	24	0.49304496199176	PD map	Bilevel
Eu > GO BP	25	0.466413877096333	PD map	Bilevel
Eu > GO BP	26	0.462402269955447	PD map	Bilevel
Eu > GO BP	27	0.423263114350126	PD map	Bilevel
Eu > GO BP	28	0.421339127931616	PD map	Bilevel
Eu > GO BP	29	0.401538555761602	PD map	Bilevel
Eu > GO BP	30	0.449588352167642	PD map	Bilevel
Eu > GO BP	31	0.448124689690454	PD map	Bilevel
Eu > GO BP	32	0.446725793932764	PD map	Bilevel
Eu > GO BP	33	0.442015039615753	PD map	Bilevel
Eu > GO BP	34	0.435880161263587	PD map	Bilevel
Eu > GO BP	35	0.435946733162902	PD map	Bilevel
Eu > GO BP	36	0.417209299885089	PD map	Bilevel
Eu > GO BP	37	0.426306948699963	PD map	Bilevel
Eu > GO BP	38	0.426503914161806	PD map	Bilevel
Eu > GO BP	39	0.416278309645312	PD map	Bilevel
Eu > GO BP	40	0.414241305370464	PD map	Bilevel
Eu > GO BP	41	0.373351503822064	PD map	Bilevel
Eu > GO BP	42	0.372200835655842	PD map	Bilevel
Eu > GO BP	43	0.372382643018092	PD map	Bilevel
Eu > GO BP	45	0.358807118473722	PD map	Bilevel
Eu > GO BP	46	0.351073299444321	PD map	Bilevel
Eu > GO BP	47	0.345551006288037	PD map	Bilevel
Eu > GO BP	49	0.341086688091325	PD map	Bilevel
Eu > GO BP	52	0.321695929894214	PD map	Bilevel
Eu > GO BP	54	0.318190739982321	PD map	Bilevel
Eu > GO BP	55	0.316658580679846	PD map	Bilevel
Eu > GO BP	56	0.3123052400893	PD map	Bilevel
Eu > GO BP	60	0.303051560424422	PD map	Bilevel
Eu > GO CC	1	0.535098788824343	PD map	Bilevel
Eu > GO CC	2	0.62782866564049	PD map	Bilevel
Eu > GO CC	3	0.568297301717969	PD map	Bilevel
Eu > GO CC	4	0.61106480958529	PD map	Bilevel
Eu > GO MF	1	0.535098788824343	PD map	Bilevel
Eu > GO MF	2	0.489225510757044	PD map	Bilevel
Eu > Net	1	0.535098788824343	PD map	Bilevel
Eu > Net	2	0.617215677733027	PD map	Bilevel
Eu > Net	3	0.675713106396578	PD map	Bilevel
Eu > Net	4	0.667824263670019	PD map	Bilevel
Eu > Net	5	0.673077218282981	PD map	Bilevel
Eu > Net	6	0.656511837499993	PD map	Bilevel
Eu > Net	7	0.61601939196685	PD map	Bilevel
Eu > Net	8	0.599482181416108	PD map	Bilevel
Eu > Net	9	0.595600216108272	PD map	Bilevel
Eu > Net	10	0.576602707013517	PD map	Bilevel
Eu > Net	11	0.555787903564488	PD map	Bilevel
Eu > Net	12	0.528963969820628	PD map	Bilevel
Eu > Net	13	0.512591253857613	PD map	Bilevel
Eu > Net	14	0.578205849096026	PD map	Bilevel
Eu > Net	15	0.565878050661062	PD map	Bilevel
Eu > Net	16	0.568727982440767	PD map	Bilevel
Eu > Net	17	0.537486168217768	PD map	Bilevel
Eu > Net	18	0.529338947590772	PD map	Bilevel
Eu > Net	19	0.517343122691133	PD map	Bilevel
Eu > Net	20	0.514384690769032	PD map	Bilevel
Eu > Net	21	0.494873025891244	PD map	Bilevel
Eu > Net	22	0.501372766959237	PD map	Bilevel
Eu > Net	23	0.425187826055132	PD map	Bilevel
Eu > Net	24	0.494248499662047	PD map	Bilevel
Eu > Net	25	0.493073354913187	PD map	Bilevel
Eu > Net	26	0.428314401098136	PD map	Bilevel
Eu > Net	27	0.402128290873039	PD map	Bilevel
Eu > Net	28	0.440151713439391	PD map	Bilevel
Eu > Net	29	0.415009459928799	PD map	Bilevel
Eu > Net	30	0.461415835804142	PD map	Bilevel
Eu > Net	31	0.420157042417127	PD map	Bilevel
Eu > Net	32	0.369120832627172	PD map	Bilevel
Eu > Net	33	0.374875250177225	PD map	Bilevel
Eu > Net	34	0.359476964832444	PD map	Bilevel
Eu > Net	35	0.369677156773931	PD map	Bilevel
Eu > Net	36	0.361294121977253	PD map	Bilevel
Eu > Net	37	0.36027631028509	PD map	Bilevel
Eu > Net	38	0.352464131275353	PD map	Bilevel
Eu > Net	39	0.335054989019186	PD map	Bilevel
Eu > Net	40	0.346491578725654	PD map	Bilevel
Eu > Net	41	0.33600118141279	PD map	Bilevel
Eu > Net	42	0.335070442593638	PD map	Bilevel
Eu > Net	43	0.319294561719731	PD map	Bilevel
Eu > Net	44	0.329825675066908	PD map	Bilevel
Eu > Net	45	0.329450254465724	PD map	Bilevel
Eu > Net	46	0.328701666781879	PD map	Bilevel
Eu > Net	47	0.324748457738624	PD map	Bilevel
Eu > Net	48	0.328512257173239	PD map	Bilevel
Eu > Net	49	0.328430905917817	PD map	Bilevel
Eu > Net	50	0.328104825729001	PD map	Bilevel
Eu > Net	51	0.328593318906671	PD map	Bilevel
Eu > Net	52	0.303102356438247	PD map	Bilevel
Eu > Net	53	0.32063988793522	PD map	Bilevel
Eu > Net	54	0.298361109043147	PD map	Bilevel
Eu > Net	55	0.308081305189334	PD map	Bilevel
Eu > Net	56	0.267683011307323	PD map	Bilevel
Eu > Net	57	0.292288852366444	PD map	Bilevel
Eu > Net	58	0.292206011919497	PD map	Bilevel
Eu > Net	59	0.287943250488893	PD map	Bilevel
Eu > Net	60	0.295158141543372	PD map	Bilevel
Eu > Net	61	0.289968314302438	PD map	Bilevel
Eu > Net	62	0.28356217121083	PD map	Bilevel
Eu > Net	63	0.285113338395011	PD map	Bilevel
Eu > Net	64	0.281813090851335	PD map	Bilevel
Eu > Net	65	0.274220925473238	PD map	Bilevel
Eu > Net	66	0.273354879149822	PD map	Bilevel
Eu > Net	67	0.272530035671975	PD map	Bilevel
Eu > Net	68	0.270752434753209	PD map	Bilevel
Eu > Net	69	0.279617994666822	PD map	Bilevel
Eu > Net	70	0.239753397163821	PD map	Bilevel
Eu > Net	71	0.267640334097384	PD map	Bilevel
Eu > Net	72	0.227217451355655	PD map	Bilevel
Eu > Net	73	0.269392708310875	PD map	Bilevel
Eu > Net	74	0.26757162824277	PD map	Bilevel
Eu > Net	75	0.23847459346269	PD map	Bilevel
Eu > Net	76	0.238374498955366	PD map	Bilevel
Eu > Net	77	0.239680604774752	PD map	Bilevel
Eu > Net	78	0.238946856140114	PD map	Bilevel
Eu > Net	79	0.241506104866689	PD map	Bilevel
Eu > Net	80	0.238746915544054	PD map	Bilevel
Eu > Net	81	0.232581197905549	PD map	Bilevel
Eu > Net	82	0.245783619751376	PD map	Bilevel
Eu > Net	83	0.243173476550519	PD map	Bilevel
Eu > Net	84	0.224420384518955	PD map	Bilevel
Eu > Net	85	0.223533521079365	PD map	Bilevel
Eu > Net	86	0.238549495337978	PD map	Bilevel
Eu > Net	87	0.238295780093962	PD map	Bilevel
Eu > Net	89	0.222178356692759	PD map	Bilevel
GO BP > Eu	1	0.535098788824343	PD map	Bilevel
GO BP > Eu	2	0.511297196865618	PD map	Bilevel
GO BP > Eu	3	0.421602902852257	PD map	Bilevel
GO BP > Eu	4	0.349398154696619	PD map	Bilevel
GO BP > Eu	5	0.316663040948894	PD map	Bilevel
GO BP > Eu	6	0.334186384834988	PD map	Bilevel
GO BP > Eu	7	0.292815372705503	PD map	Bilevel
GO BP > Eu	8	0.280529277919919	PD map	Bilevel
GO BP > Eu	9	0.263455800530427	PD map	Bilevel
GO BP > Eu	10	0.257703620478342	PD map	Bilevel
GO BP > Eu	11	0.248907928059602	PD map	Bilevel
GO BP > Eu	12	0.254242990216216	PD map	Bilevel
GO BP > Eu	13	0.234827494432449	PD map	Bilevel
GO BP > Eu	14	0.208185687068783	PD map	Bilevel
GO BP > Eu	15	0.221816841441557	PD map	Bilevel
GO BP > Eu	16	0.212341950990273	PD map	Bilevel
GO BP > Eu	17	0.212034961948035	PD map	Bilevel
GO BP > Eu	18	0.207283274375148	PD map	Bilevel
GO BP > Eu	19	0.197288918808853	PD map	Bilevel
GO BP > Eu	20	0.190490734724314	PD map	Bilevel
GO BP > Eu	21	0.204534830220646	PD map	Bilevel
GO BP > Eu	22	0.20747882083163	PD map	Bilevel
GO BP > Eu	23	0.202202006960291	PD map	Bilevel
GO BP > Eu	24	0.173278048772776	PD map	Bilevel
GO BP > Eu	25	0.172141638942971	PD map	Bilevel
GO BP > Eu	26	0.176472895288027	PD map	Bilevel
GO BP > Eu	27	0.181078097845746	PD map	Bilevel
GO BP > Eu	28	0.16724527862994	PD map	Bilevel
GO BP > Eu	29	0.167339000014939	PD map	Bilevel
GO BP > Eu	30	0.188106989285688	PD map	Bilevel
GO BP > Eu	31	0.15592291182883	PD map	Bilevel
GO BP > Eu	32	0.151207657247978	PD map	Bilevel
GO BP > Eu	33	0.152078250091205	PD map	Bilevel
GO BP > Eu	34	0.150253818813548	PD map	Bilevel
GO BP > Eu	35	0.143070776778133	PD map	Bilevel
GO BP > Eu	36	0.139859007410077	PD map	Bilevel
GO BP > Eu	37	0.141928759362895	PD map	Bilevel
GO BP > Eu	38	0.138652336973715	PD map	Bilevel
GO BP > Eu	39	0.147711021971568	PD map	Bilevel
GO BP > Eu	40	0.133746822981023	PD map	Bilevel
GO BP > Eu	41	0.131227147632501	PD map	Bilevel
GO BP > Eu	42	0.149441961373813	PD map	Bilevel
GO BP > Eu	43	0.141004189127492	PD map	Bilevel
GO BP > Eu	44	0.138679960106857	PD map	Bilevel
GO BP > Eu	45	0.148080622011251	PD map	Bilevel
GO BP > Eu	46	0.138177597670377	PD map	Bilevel
GO BP > Eu	47	0.129793342870952	PD map	Bilevel
GO BP > Eu	48	0.142868538834918	PD map	Bilevel
GO BP > Eu	49	0.148818990108077	PD map	Bilevel
GO BP > Eu	50	0.130023194036431	PD map	Bilevel
GO BP > Eu	51	0.142628257091348	PD map	Bilevel
GO BP > Eu	52	0.128037113093345	PD map	Bilevel
GO BP > Eu	53	0.126919727460603	PD map	Bilevel
GO BP > Eu	54	0.124150658434216	PD map	Bilevel
GO BP > Eu	55	0.131507067438315	PD map	Bilevel
GO BP > Eu	56	0.122646129244319	PD map	Bilevel
GO BP > Eu	57	0.124233438870192	PD map	Bilevel
GO BP > Eu	58	0.124597898997675	PD map	Bilevel
GO BP > Eu	59	0.118838859839552	PD map	Bilevel
GO BP > Eu	61	0.121784922249249	PD map	Bilevel
GO BP > Eu	63	0.117317028293208	PD map	Bilevel
GO BP > Net	1	0.535098788824343	PD map	Bilevel
GO BP > Net	2	0.49084056991273	PD map	Bilevel
GO BP > Net	3	0.379192244945016	PD map	Bilevel
GO BP > Net	4	0.333209474189557	PD map	Bilevel
GO BP > Net	5	0.309546520374017	PD map	Bilevel
GO BP > Net	6	0.308962359219935	PD map	Bilevel
GO BP > Net	7	0.29263404939948	PD map	Bilevel
GO BP > Net	8	0.273313315288622	PD map	Bilevel
GO BP > Net	9	0.25808228134217	PD map	Bilevel
GO BP > Net	10	0.246515482981269	PD map	Bilevel
GO BP > Net	11	0.237724226771522	PD map	Bilevel
GO BP > Net	12	0.233110069592387	PD map	Bilevel
GO BP > Net	13	0.244293536617609	PD map	Bilevel
GO BP > Net	14	0.210930598792987	PD map	Bilevel
GO BP > Net	15	0.227692254772031	PD map	Bilevel
GO BP > Net	16	0.203154786755127	PD map	Bilevel
GO BP > Net	17	0.220428549439641	PD map	Bilevel
GO BP > Net	18	0.210070239981779	PD map	Bilevel
GO BP > Net	19	0.209960068993675	PD map	Bilevel
GO BP > Net	20	0.197814629331129	PD map	Bilevel
GO BP > Net	21	0.191925724844737	PD map	Bilevel
GO BP > Net	22	0.168883901301042	PD map	Bilevel
GO BP > Net	23	0.207877826677848	PD map	Bilevel
GO BP > Net	24	0.207763741297375	PD map	Bilevel
GO BP > Net	25	0.201967158830591	PD map	Bilevel
GO BP > Net	26	0.184910368840621	PD map	Bilevel
GO BP > Net	27	0.181459064826903	PD map	Bilevel
GO BP > Net	28	0.179388178332905	PD map	Bilevel
GO BP > Net	29	0.176368790247209	PD map	Bilevel
GO BP > Net	30	0.178498369201931	PD map	Bilevel
GO BP > Net	31	0.175677936520476	PD map	Bilevel
GO BP > Net	32	0.175581016104148	PD map	Bilevel
GO BP > Net	33	0.175465773896213	PD map	Bilevel
GO BP > Net	34	0.168214413996319	PD map	Bilevel
GO BP > Net	35	0.146459749172016	PD map	Bilevel
GO BP > Net	36	0.169175664089826	PD map	Bilevel
GO BP > Net	37	0.14370781644	PD map	Bilevel
GO BP > Net	38	0.14204923111133	PD map	Bilevel
GO BP > Net	39	0.142134358744554	PD map	Bilevel
GO BP > Net	40	0.141237454407592	PD map	Bilevel
GO BP > Net	41	0.141352473701542	PD map	Bilevel
GO BP > Net	42	0.138874004991335	PD map	Bilevel
GO BP > Net	43	0.148753552312086	PD map	Bilevel
GO BP > Net	44	0.134024534010752	PD map	Bilevel
GO BP > Net	45	0.145613899960202	PD map	Bilevel
GO BP > Net	46	0.145187833247427	PD map	Bilevel
GO BP > Net	47	0.14500425222676	PD map	Bilevel
GO BP > Net	48	0.143631117841917	PD map	Bilevel
GO BP > Net	49	0.143414622562435	PD map	Bilevel
GO BP > Net	50	0.136756927441313	PD map	Bilevel
GO BP > Net	51	0.138275755915995	PD map	Bilevel
GO BP > Net	52	0.12430065648053	PD map	Bilevel
GO BP > Net	53	0.124766929853034	PD map	Bilevel
GO BP > Net	54	0.139423237407323	PD map	Bilevel
GO BP > Net	55	0.136743251399625	PD map	Bilevel
GO BP > Net	56	0.136267328835444	PD map	Bilevel
GO BP > Net	57	0.136206089860514	PD map	Bilevel
GO BP > Net	58	0.13412987368858	PD map	Bilevel
GO BP > Net	59	0.128758954595603	PD map	Bilevel
GO CC > Eu	1	0.535098788824343	PD map	Bilevel
GO CC > Eu	2	0.537300449789374	PD map	Bilevel
GO CC > Eu	3	0.372896742773342	PD map	Bilevel
GO CC > Eu	4	0.383006591917432	PD map	Bilevel
GO CC > Eu	5	0.315057887941757	PD map	Bilevel
GO CC > Eu	6	0.310241788930206	PD map	Bilevel
GO CC > Eu	7	0.295820603532456	PD map	Bilevel
GO CC > Eu	8	0.286680806032403	PD map	Bilevel
GO CC > Eu	9	0.269791255581376	PD map	Bilevel
GO CC > Eu	10	0.257554465668469	PD map	Bilevel
GO CC > Eu	11	0.253125950777914	PD map	Bilevel
GO CC > Eu	12	0.192105126613394	PD map	Bilevel
GO CC > Eu	13	0.199813487079728	PD map	Bilevel
GO CC > Eu	14	0.186974026709236	PD map	Bilevel
GO CC > Eu	15	0.179773223153922	PD map	Bilevel
GO CC > Eu	16	0.166961381574239	PD map	Bilevel
GO CC > Eu	17	0.187545082952633	PD map	Bilevel
GO CC > Eu	18	0.219282661475633	PD map	Bilevel
GO CC > Eu	19	0.181546176325568	PD map	Bilevel
GO CC > Eu	20	0.167790581477418	PD map	Bilevel
GO CC > Eu	21	0.1608374789258	PD map	Bilevel
GO CC > Eu	22	0.161823479489381	PD map	Bilevel
GO CC > Eu	23	0.159901537049746	PD map	Bilevel
GO CC > Eu	24	0.141760156443853	PD map	Bilevel
GO CC > Eu	25	0.296585894863042	PD map	Bilevel
GO CC > Eu	26	0.294424759006115	PD map	Bilevel
GO CC > Eu	27	0.323246489163725	PD map	Bilevel
GO CC > Eu	28	0.327919980224784	PD map	Bilevel
GO CC > Eu	29	0.121578951212286	PD map	Bilevel
GO CC > Eu	30	0.309567589560619	PD map	Bilevel
GO CC > Eu	31	0.352719565688263	PD map	Bilevel
GO CC > Eu	32	0.31170622244071	PD map	Bilevel
GO CC > Eu	33	0.350310954188505	PD map	Bilevel
GO CC > Net	1	0.535098788824343	PD map	Bilevel
GO CC > Net	2	0.410713950846344	PD map	Bilevel
GO CC > Net	3	0.465351237455805	PD map	Bilevel
GO CC > Net	4	0.426490368094839	PD map	Bilevel
GO CC > Net	5	0.363553392894903	PD map	Bilevel
GO CC > Net	6	0.341827866512126	PD map	Bilevel
GO CC > Net	7	0.29677488460353	PD map	Bilevel
GO CC > Net	8	0.275914620407813	PD map	Bilevel
GO CC > Net	9	0.282239116636467	PD map	Bilevel
GO CC > Net	10	0.260989778249455	PD map	Bilevel
GO CC > Net	11	0.239531910970118	PD map	Bilevel
GO CC > Net	12	0.2339640846938	PD map	Bilevel
GO CC > Net	13	0.230995753317918	PD map	Bilevel
GO CC > Net	14	0.215541618461913	PD map	Bilevel
GO CC > Net	15	0.215475898039529	PD map	Bilevel
GO CC > Net	16	0.209343868344948	PD map	Bilevel
GO CC > Net	17	0.206952317950302	PD map	Bilevel
GO CC > Net	18	0.18391405161778	PD map	Bilevel
GO CC > Net	19	0.159961137740319	PD map	Bilevel
GO CC > Net	20	0.143734662453843	PD map	Bilevel
GO CC > Net	21	0.154665591199714	PD map	Bilevel
GO CC > Net	22	0.152096865504822	PD map	Bilevel
GO CC > Net	23	0.148309955142354	PD map	Bilevel
GO CC > Net	24	0.133698679300579	PD map	Bilevel
GO CC > Net	25	0.149220476514455	PD map	Bilevel
GO CC > Net	26	0.13102495908347	PD map	Bilevel
GO CC > Net	27	0.126604153019949	PD map	Bilevel
GO CC > Net	28	0.139242917810991	PD map	Bilevel
GO CC > Net	29	0.138997066531338	PD map	Bilevel
GO CC > Net	30	0.139005565706083	PD map	Bilevel
GO CC > Net	31	0.117251318246623	PD map	Bilevel
GO CC > Net	32	0.132700105041913	PD map	Bilevel
GO CC > Net	33	0.114006897578473	PD map	Bilevel
GO CC > Net	34	0.109646805292222	PD map	Bilevel
GO CC > Net	35	0.124293082104547	PD map	Bilevel
GO CC > Net	36	0.113446437011882	PD map	Bilevel
GO CC > Net	37	0.114655217230666	PD map	Bilevel
GO CC > Net	38	0.113390586346746	PD map	Bilevel
GO CC > Net	39	0.112291936876367	PD map	Bilevel
GO CC > Net	40	0.109152589412293	PD map	Bilevel
GO CC > Net	41	0.105260778658529	PD map	Bilevel
GO CC > Net	42	0.104937210390171	PD map	Bilevel
GO CC > Net	43	0.107684537498403	PD map	Bilevel
GO CC > Net	44	0.0929213693946716	PD map	Bilevel
GO CC > Net	45	0.136039200601368	PD map	Bilevel
GO CC > Net	46	0.137476473302233	PD map	Bilevel
GO CC > Net	47	0.135944669424533	PD map	Bilevel
GO CC > Net	48	0.13206501709959	PD map	Bilevel
GO CC > Net	49	0.133567016855058	PD map	Bilevel
GO CC > Net	50	0.132410410983033	PD map	Bilevel
GO MF > Eu	1	0.535098788824343	PD map	Bilevel
GO MF > Eu	2	0.534842125009565	PD map	Bilevel
GO MF > Eu	3	0.533440993532625	PD map	Bilevel
GO MF > Eu	4	0.408544701133118	PD map	Bilevel
GO MF > Eu	5	0.398887721281772	PD map	Bilevel
GO MF > Eu	6	0.39874151758174	PD map	Bilevel
GO MF > Eu	7	0.391984309777366	PD map	Bilevel
GO MF > Eu	8	0.39195043284535	PD map	Bilevel
GO MF > Eu	9	0.391957111285278	PD map	Bilevel
GO MF > Eu	10	0.260960575854533	PD map	Bilevel
GO MF > Eu	11	0.515452102187685	PD map	Bilevel
GO MF > Eu	12	0.513957719126182	PD map	Bilevel
GO MF > Eu	13	0.22263666092123	PD map	Bilevel
GO MF > Eu	14	0.217188506392546	PD map	Bilevel
GO MF > Eu	15	0.212612145983237	PD map	Bilevel
GO MF > Eu	16	0.189008820550416	PD map	Bilevel
GO MF > Eu	17	0.484657972104199	PD map	Bilevel
GO MF > Eu	18	0.183412488089566	PD map	Bilevel
GO MF > Eu	19	0.180666169426623	PD map	Bilevel
GO MF > Eu	20	0.175849013084005	PD map	Bilevel
GO MF > Eu	21	0.170307519237642	PD map	Bilevel
GO MF > Eu	22	0.472600205274101	PD map	Bilevel
GO MF > Eu	23	0.474213522651837	PD map	Bilevel
GO MF > Eu	24	0.438142540391015	PD map	Bilevel
GO MF > Eu	25	0.152858157166575	PD map	Bilevel
GO MF > Eu	26	0.14981695958782	PD map	Bilevel
GO MF > Eu	27	0.148111140334572	PD map	Bilevel
GO MF > Eu	28	0.14401290127392	PD map	Bilevel
GO MF > Eu	29	0.143451675260593	PD map	Bilevel
GO MF > Eu	30	0.422624607389728	PD map	Bilevel
GO MF > Eu	31	0.164914486409063	PD map	Bilevel
GO MF > Eu	32	0.168135003336371	PD map	Bilevel
GO MF > Eu	33	0.369169294889848	PD map	Bilevel
GO MF > Eu	34	0.356282055498697	PD map	Bilevel
GO MF > Eu	35	0.34844701613974	PD map	Bilevel
GO MF > Eu	36	0.351516330147231	PD map	Bilevel
GO MF > Eu	37	0.396177062316392	PD map	Bilevel
GO MF > Eu	38	0.377867444616858	PD map	Bilevel
GO MF > Eu	39	0.378931265073688	PD map	Bilevel
GO MF > Eu	40	0.382926530609876	PD map	Bilevel
GO MF > Eu	41	0.378332260924201	PD map	Bilevel
GO MF > Eu	42	0.374366612335966	PD map	Bilevel
GO MF > Eu	43	0.369731316690427	PD map	Bilevel
GO MF > Eu	44	0.375415886086486	PD map	Bilevel
GO MF > Eu	45	0.376090745069995	PD map	Bilevel
GO MF > Eu	46	0.358898878497181	PD map	Bilevel
GO MF > Eu	47	0.363503928295523	PD map	Bilevel
GO MF > Eu	48	0.364655561683742	PD map	Bilevel
GO MF > Eu	49	0.358650701944228	PD map	Bilevel
GO MF > Eu	50	0.398031211825906	PD map	Bilevel
GO MF > Net	1	0.535098788824343	PD map	Bilevel
GO MF > Net	2	0.477925271813542	PD map	Bilevel
GO MF > Net	3	0.4783549184979	PD map	Bilevel
GO MF > Net	4	0.378602758694147	PD map	Bilevel
GO MF > Net	5	0.428262138293353	PD map	Bilevel
GO MF > Net	6	0.422866616415674	PD map	Bilevel
GO MF > Net	7	0.339340805197143	PD map	Bilevel
GO MF > Net	8	0.338892060253855	PD map	Bilevel
GO MF > Net	9	0.280747925491564	PD map	Bilevel
GO MF > Net	10	0.25994136593919	PD map	Bilevel
GO MF > Net	11	0.256943427237311	PD map	Bilevel
GO MF > Net	12	0.190996756895517	PD map	Bilevel
GO MF > Net	13	0.195252130028246	PD map	Bilevel
GO MF > Net	14	0.178944945576413	PD map	Bilevel
GO MF > Net	15	0.177023017059835	PD map	Bilevel
GO MF > Net	16	0.174253405912604	PD map	Bilevel
GO MF > Net	17	0.152217998806824	PD map	Bilevel
GO MF > Net	18	0.169622706383804	PD map	Bilevel
GO MF > Net	19	0.147886705506883	PD map	Bilevel
GO MF > Net	20	0.154369952869004	PD map	Bilevel
GO MF > Net	21	0.137979504808144	PD map	Bilevel
GO MF > Net	22	0.13676588620368	PD map	Bilevel
GO MF > Net	23	0.158292780239625	PD map	Bilevel
GO MF > Net	24	0.155608835775846	PD map	Bilevel
GO MF > Net	25	0.155346396041079	PD map	Bilevel
GO MF > Net	26	0.128464340415219	PD map	Bilevel
GO MF > Net	27	0.129537237369885	PD map	Bilevel
GO MF > Net	28	0.135658877207009	PD map	Bilevel
GO MF > Net	29	0.136768257117782	PD map	Bilevel
GO MF > Net	30	0.136109447805804	PD map	Bilevel
GO MF > Net	31	0.1414670693069	PD map	Bilevel
GO MF > Net	32	0.27291359404408	PD map	Bilevel
GO MF > Net	33	0.243406920701013	PD map	Bilevel
GO MF > Net	34	0.255875074839714	PD map	Bilevel
GO MF > Net	35	0.245733210343806	PD map	Bilevel
GO MF > Net	36	0.243889842824419	PD map	Bilevel
GO MF > Net	37	0.248727857652629	PD map	Bilevel
GO MF > Net	38	0.262119043160847	PD map	Bilevel
GO MF > Net	39	0.257654868444003	PD map	Bilevel
GO MF > Net	40	0.263578035597659	PD map	Bilevel
GO MF > Net	41	0.250530165772051	PD map	Bilevel
GO MF > Net	42	0.25772227106005	PD map	Bilevel
GO MF > Net	43	0.258011090794375	PD map	Bilevel
GO MF > Net	44	0.246266089150091	PD map	Bilevel
GO MF > Net	45	0.232855728089327	PD map	Bilevel
GO MF > Net	46	0.229948838509841	PD map	Bilevel
GO MF > Net	47	0.223103394996699	PD map	Bilevel
GO MF > Net	48	0.217279181166579	PD map	Bilevel
GO MF > Net	49	0.22196535992388	PD map	Bilevel
GO MF > Net	50	0.229976382392999	PD map	Bilevel
GO MF > Net	51	0.334072043364542	PD map	Bilevel
GO MF > Net	52	0.219761865135478	PD map	Bilevel
GO MF > Net	53	0.235623725855946	PD map	Bilevel
GO MF > Net	54	0.22246908748697	PD map	Bilevel
GO MF > Net	55	0.213119076843462	PD map	Bilevel
GO MF > Net	56	0.22294027623325	PD map	Bilevel
GO MF > Net	57	0.215627837614677	PD map	Bilevel
GO MF > Net	58	0.21912245623813	PD map	Bilevel
GO MF > Net	59	0.323003429133518	PD map	Bilevel
GO MF > Net	60	0.33522396874361	PD map	Bilevel
GO MF > Net	61	0.314819232660709	PD map	Bilevel
GO MF > Net	62	0.311001889693356	PD map	Bilevel
GO MF > Net	63	0.314290438023332	PD map	Bilevel
GO MF > Net	64	0.316397676447444	PD map	Bilevel
GO MF > Net	65	0.324802344778738	PD map	Bilevel
GO MF > Net	66	0.324104683477487	PD map	Bilevel
GO MF > Net	68	0.306280995653112	PD map	Bilevel
GO MF > Net	70	0.303086651558747	PD map	Bilevel
GO MF > Net	73	0.303231147916373	PD map	Bilevel
GO MF > Net	74	0.303433830511754	PD map	Bilevel
GO MF > Net	75	0.296675727301206	PD map	Bilevel
GO MF > Net	76	0.295607990901934	PD map	Bilevel
GO MF > Net	77	0.292424912008077	PD map	Bilevel
GO MF > Net	78	0.294660892200401	PD map	Bilevel
Net > Eu	1	0.535098788824343	PD map	Bilevel
Net > Eu	2	0.500930653481554	PD map	Bilevel
Net > Eu	3	0.576688047149932	PD map	Bilevel
Net > Eu	4	0.492274018110567	PD map	Bilevel
Net > Eu	5	0.442819367385763	PD map	Bilevel
Net > Eu	6	0.443222115545661	PD map	Bilevel
Net > Eu	7	0.468360549553999	PD map	Bilevel
Net > Eu	8	0.481573366563622	PD map	Bilevel
Net > Eu	9	0.461254477256703	PD map	Bilevel
Net > Eu	10	0.451911907341905	PD map	Bilevel
Net > Eu	11	0.438993611215018	PD map	Bilevel
Net > Eu	12	0.437939511693191	PD map	Bilevel
Net > Eu	13	0.425608775509575	PD map	Bilevel
Net > Eu	14	0.432050155414391	PD map	Bilevel
Net > Eu	15	0.415612234300353	PD map	Bilevel
Net > Eu	16	0.384302029521832	PD map	Bilevel
Net > Eu	17	0.417213592139658	PD map	Bilevel
Net > Eu	18	0.404796561340212	PD map	Bilevel
Net > Eu	19	0.399631935464384	PD map	Bilevel
Net > Eu	20	0.404259333854413	PD map	Bilevel
Net > Eu	21	0.399046237923676	PD map	Bilevel
Net > Eu	22	0.394852656985919	PD map	Bilevel
Net > Eu	23	0.375492129217378	PD map	Bilevel
Net > Eu	24	0.390799494827893	PD map	Bilevel
Net > Eu	25	0.392433487390646	PD map	Bilevel
Net > Eu	26	0.387166358152352	PD map	Bilevel
Net > Eu	27	0.385413791718921	PD map	Bilevel
Net > Eu	28	0.382809180878913	PD map	Bilevel
Net > Eu	29	0.380020979006914	PD map	Bilevel
Net > Eu	30	0.380646609393705	PD map	Bilevel
Net > Eu	31	0.366556287844629	PD map	Bilevel
Net > Eu	32	0.381003327637245	PD map	Bilevel
Net > Eu	33	0.338737389149351	PD map	Bilevel
Net > Eu	34	0.352635087039557	PD map	Bilevel
Net > Eu	35	0.352462844651823	PD map	Bilevel
Net > Eu	36	0.354738040904671	PD map	Bilevel
Net > Eu	37	0.354340631457286	PD map	Bilevel
Net > Eu	38	0.353534844935521	PD map	Bilevel
Net > Eu	39	0.355097075834164	PD map	Bilevel
Net > Eu	40	0.354614758905094	PD map	Bilevel
Net > Eu	41	0.339552841340438	PD map	Bilevel
Net > Eu	42	0.351952438656377	PD map	Bilevel
Net > Eu	43	0.322450977749385	PD map	Bilevel
Net > Eu	44	0.352371988959376	PD map	Bilevel
Net > Eu	45	0.34921167292359	PD map	Bilevel
Net > Eu	46	0.349604702049462	PD map	Bilevel
Net > Eu	47	0.313326373409328	PD map	Bilevel
Net > Eu	48	0.317468715034437	PD map	Bilevel
Net > Eu	49	0.315607206365743	PD map	Bilevel
Net > Eu	50	0.316889851448518	PD map	Bilevel
Net > Eu	51	0.291173566327489	PD map	Bilevel
Net > Eu	52	0.293288408579214	PD map	Bilevel
Net > Eu	53	0.283955505533486	PD map	Bilevel
Net > Eu	54	0.283955505533486	PD map	Bilevel
Net > Eu	55	0.278876203183074	PD map	Bilevel
Net > Eu	56	0.299484826454473	PD map	Bilevel
Net > Eu	57	0.316218124260178	PD map	Bilevel
Net > Eu	58	0.309316791453616	PD map	Bilevel
Net > Eu	59	0.297565721155635	PD map	Bilevel
Net > Eu	60	0.281023126619727	PD map	Bilevel
Net > Eu	61	0.283928060937486	PD map	Bilevel
Net > Eu	62	0.262907444080385	PD map	Bilevel
Net > Eu	63	0.269024005342317	PD map	Bilevel
Net > Eu	64	0.255347403001371	PD map	Bilevel
Net > Eu	65	0.320510116679673	PD map	Bilevel
Net > Eu	67	0.293981696572949	PD map	Bilevel
Net > Eu	70	0.317854342552363	PD map	Bilevel
Net > GO BP	1	0.535098788824343	PD map	Bilevel
Net > GO BP	2	0.571529872712634	PD map	Bilevel
Net > GO BP	3	0.576688047149932	PD map	Bilevel
Net > GO BP	4	0.568443483000829	PD map	Bilevel
Net > GO BP	5	0.555503024572378	PD map	Bilevel
Net > GO BP	6	0.558094041355641	PD map	Bilevel
Net > GO BP	7	0.555282629714131	PD map	Bilevel
Net > GO BP	8	0.514525472271491	PD map	Bilevel
Net > GO BP	9	0.486081384708302	PD map	Bilevel
Net > GO BP	10	0.488219765045856	PD map	Bilevel
Net > GO BP	11	0.486672181550235	PD map	Bilevel
Net > GO BP	12	0.487781958668381	PD map	Bilevel
Net > GO BP	13	0.487599757892573	PD map	Bilevel
Net > GO BP	14	0.489582598008115	PD map	Bilevel
Net > GO BP	15	0.443970008829371	PD map	Bilevel
Net > GO BP	16	0.430726460040156	PD map	Bilevel
Net > GO BP	17	0.436637335399261	PD map	Bilevel
Net > GO BP	18	0.441030812123176	PD map	Bilevel
Net > GO BP	19	0.417946983695771	PD map	Bilevel
Net > GO BP	20	0.419907096047672	PD map	Bilevel
Net > GO BP	21	0.417211689041812	PD map	Bilevel
Net > GO BP	22	0.407475934937019	PD map	Bilevel
Net > GO BP	23	0.40728441965516	PD map	Bilevel
Net > GO BP	24	0.407353321191863	PD map	Bilevel
Net > GO BP	25	0.450017670716736	PD map	Bilevel
Net > GO BP	26	0.39027922764103	PD map	Bilevel
Net > GO BP	27	0.446998250409095	PD map	Bilevel
Net > GO BP	28	0.448603951882784	PD map	Bilevel
Net > GO BP	29	0.386665662279175	PD map	Bilevel
Net > GO BP	30	0.344143309236514	PD map	Bilevel
Net > GO BP	31	0.38637923423727	PD map	Bilevel
Net > GO BP	32	0.340739235456503	PD map	Bilevel
Net > GO BP	33	0.326058956302075	PD map	Bilevel
Net > GO BP	34	0.340425576198481	PD map	Bilevel
Net > GO BP	35	0.374247075087914	PD map	Bilevel
Net > GO BP	36	0.335114618536964	PD map	Bilevel
Net > GO BP	37	0.322421297009315	PD map	Bilevel
Net > GO BP	38	0.318733740092801	PD map	Bilevel
Net > GO BP	40	0.351036461523582	PD map	Bilevel
Net > GO BP	41	0.315591780067397	PD map	Bilevel
Net > GO CC	1	0.535098788824343	PD map	Bilevel
Net > GO CC	2	0.571529872712634	PD map	Bilevel
Net > GO CC	3	0.57220375254043	PD map	Bilevel
Net > GO CC	4	0.575063159824072	PD map	Bilevel
Net > GO CC	5	0.581665539709823	PD map	Bilevel
Net > GO CC	6	0.58377640929664	PD map	Bilevel
Net > GO CC	7	0.568854379133883	PD map	Bilevel
Net > GO CC	8	0.583595563336228	PD map	Bilevel
Net > GO CC	9	0.566972085671996	PD map	Bilevel
Net > GO MF	1	0.535098788824343	PD map	Bilevel
Net > GO MF	2	0.571529872712634	PD map	Bilevel
Net > GO MF	3	0.57299029676854	PD map	Bilevel
Net > GO MF	4	0.573131742036654	PD map	Bilevel
Net > GO MF	5	0.571817801556116	PD map	Bilevel
Net > GO MF	6	0.571949850852577	PD map	Bilevel
Net > GO MF	7	0.564441037117234	PD map	Bilevel
Net > GO MF	8	0.53272454334271	PD map	Bilevel
Net > GO MF	9	0.52083173669347	PD map	Bilevel
Net > GO MF	10	0.552007492535199	PD map	Bilevel
Eu+GO BP	2	0.502647146951465	AlzPathway	HCW
Eu+GO BP	3	0.545213781371274	AlzPathway	HCW
Eu+GO BP	4	0.62102877797859	AlzPathway	HCW
Eu+GO BP	5	0.597541647693336	AlzPathway	HCW
Eu+GO BP	6	0.588315023003998	AlzPathway	HCW
Eu+GO BP	7	0.616908260918614	AlzPathway	HCW
Eu+GO BP	8	0.622728893215452	AlzPathway	HCW
Eu+GO BP	9	0.627129100879033	AlzPathway	HCW
Eu+GO BP	10	0.643371444195773	AlzPathway	HCW
Eu+GO BP	11	0.647990085999534	AlzPathway	HCW
Eu+GO BP	12	0.656269045758025	AlzPathway	HCW
Eu+GO BP	13	0.607028620116492	AlzPathway	HCW
Eu+GO BP	14	0.549440905874027	AlzPathway	HCW
Eu+GO BP	15	0.550981157517476	AlzPathway	HCW
Eu+GO BP	16	0.552107667964514	AlzPathway	HCW
Eu+GO BP	17	0.55541763992574	AlzPathway	HCW
Eu+GO BP	18	0.557262497151276	AlzPathway	HCW
Eu+GO BP	19	0.557991443546634	AlzPathway	HCW
Eu+GO BP	20	0.560153393543546	AlzPathway	HCW
Eu+GO BP	21	0.546807404872236	AlzPathway	HCW
Eu+GO BP	22	0.535083271082224	AlzPathway	HCW
Eu+GO BP	23	0.535381497633579	AlzPathway	HCW
Eu+GO BP	24	0.533704680362374	AlzPathway	HCW
Eu+GO BP	25	0.533704680362374	AlzPathway	HCW
Eu+GO BP	26	0.441214734553228	AlzPathway	HCW
Eu+GO BP	27	0.426987156532301	AlzPathway	HCW
Eu+GO BP	28	0.428099773108342	AlzPathway	HCW
Eu+GO BP	29	0.428862500811109	AlzPathway	HCW
Eu+GO BP	30	0.429152110956716	AlzPathway	HCW
Eu+GO BP	31	0.429568114332617	AlzPathway	HCW
Eu+GO BP	32	0.409523525819568	AlzPathway	HCW
Eu+GO BP	33	0.409523525819568	AlzPathway	HCW
Eu+GO BP	34	0.395693703169115	AlzPathway	HCW
Eu+GO BP	35	0.394481888682386	AlzPathway	HCW
Eu+GO BP	36	0.387348088170485	AlzPathway	HCW
Eu+GO BP	37	0.376046515975845	AlzPathway	HCW
Eu+GO BP	38	0.343627360948165	AlzPathway	HCW
Eu+GO BP	39	0.343912247531587	AlzPathway	HCW
Eu+GO BP	40	0.343912247531587	AlzPathway	HCW
Eu+GO BP	41	0.344378622650794	AlzPathway	HCW
Eu+GO BP	42	0.344868317602669	AlzPathway	HCW
Eu+GO BP	43	0.344097069328245	AlzPathway	HCW
Eu+GO BP	44	0.34137124923944	AlzPathway	HCW
Eu+GO BP	45	0.341712408712328	AlzPathway	HCW
Eu+GO BP	46	0.314198061111793	AlzPathway	HCW
Eu+GO BP	47	0.310908063763417	AlzPathway	HCW
Eu+GO BP	48	0.311131447241293	AlzPathway	HCW
Eu+GO BP	49	0.311131447241293	AlzPathway	HCW
Eu+GO BP	50	0.296915115950789	AlzPathway	HCW
Eu+GO BP	51	0.296965194683121	AlzPathway	HCW
Eu+GO BP	52	0.297126236272071	AlzPathway	HCW
Eu+GO BP	53	0.297272789358263	AlzPathway	HCW
Eu+GO BP	54	0.29732693781829	AlzPathway	HCW
Eu+GO BP	55	0.297413842188574	AlzPathway	HCW
Eu+GO BP	56	0.297504186269038	AlzPathway	HCW
Eu+GO BP	57	0.293813492998199	AlzPathway	HCW
Eu+GO BP	58	0.292026513639008	AlzPathway	HCW
Eu+GO BP	59	0.292119828815977	AlzPathway	HCW
Eu+GO BP	60	0.292149835646457	AlzPathway	HCW
Eu+GO BP	61	0.289405301061697	AlzPathway	HCW
Eu+GO BP	62	0.289583916703336	AlzPathway	HCW
Eu+GO BP	63	0.290014822954404	AlzPathway	HCW
Eu+GO BP	64	0.290107801434681	AlzPathway	HCW
Eu+GO BP	65	0.285721376982453	AlzPathway	HCW
Eu+GO BP	66	0.285721376982453	AlzPathway	HCW
Eu+GO BP	67	0.284696366793575	AlzPathway	HCW
Eu+GO BP	68	0.27729781800945	AlzPathway	HCW
Eu+GO BP	69	0.277329622351529	AlzPathway	HCW
Eu+GO BP	70	0.277329622351529	AlzPathway	HCW
Eu+GO BP	71	0.277339165076828	AlzPathway	HCW
Eu+GO BP	72	0.259772705100075	AlzPathway	HCW
Eu+GO BP	73	0.259881080646612	AlzPathway	HCW
Eu+GO BP	74	0.259881080646612	AlzPathway	HCW
Eu+GO BP	75	0.257282826561809	AlzPathway	HCW
Eu+GO BP	76	0.257332090016639	AlzPathway	HCW
Eu+GO BP	77	0.256515551707824	AlzPathway	HCW
Eu+GO BP	78	0.256110763028662	AlzPathway	HCW
Eu+GO BP	79	0.253473566399258	AlzPathway	HCW
Eu+GO BP	80	0.246999376767822	AlzPathway	HCW
Eu+GO BP	81	0.247039644028462	AlzPathway	HCW
Eu+GO BP	82	0.241111132426574	AlzPathway	HCW
Eu+GO BP	83	0.239451948565473	AlzPathway	HCW
Eu+GO BP	84	0.239451948565473	AlzPathway	HCW
Eu+GO BP	85	0.239451948565473	AlzPathway	HCW
Eu+GO BP	86	0.239501138488594	AlzPathway	HCW
Eu+GO BP	87	0.239501138488594	AlzPathway	HCW
Eu+GO BP	88	0.238539438464168	AlzPathway	HCW
Eu+GO BP	89	0.232008205065168	AlzPathway	HCW
Eu+GO BP	90	0.225086168140267	AlzPathway	HCW
Eu+GO BP	91	0.225106927519858	AlzPathway	HCW
Eu+GO BP	92	0.223897523825634	AlzPathway	HCW
Eu+GO BP	93	0.214982222623898	AlzPathway	HCW
Eu+GO BP	94	0.214982222623898	AlzPathway	HCW
Eu+GO BP	95	0.214982222623898	AlzPathway	HCW
Eu+GO BP	96	0.211840439572279	AlzPathway	HCW
Eu+GO BP	97	0.20837261927211	AlzPathway	HCW
Eu+GO BP	98	0.20837261927211	AlzPathway	HCW
Eu+GO BP	99	0.20837261927211	AlzPathway	HCW
Eu+GO BP	100	0.20837261927211	AlzPathway	HCW
Eu+GO CC	2	0.502647146951465	AlzPathway	HCW
Eu+GO CC	3	0.545213781371274	AlzPathway	HCW
Eu+GO CC	4	0.609486899803883	AlzPathway	HCW
Eu+GO CC	5	0.635392999147969	AlzPathway	HCW
Eu+GO CC	6	0.665994156332147	AlzPathway	HCW
Eu+GO CC	7	0.622159854584555	AlzPathway	HCW
Eu+GO CC	8	0.628171167487422	AlzPathway	HCW
Eu+GO CC	9	0.638276488932462	AlzPathway	HCW
Eu+GO CC	10	0.654776464880273	AlzPathway	HCW
Eu+GO CC	11	0.664761357455848	AlzPathway	HCW
Eu+GO CC	12	0.669597680456329	AlzPathway	HCW
Eu+GO CC	13	0.620513134101491	AlzPathway	HCW
Eu+GO CC	14	0.622339819690372	AlzPathway	HCW
Eu+GO CC	15	0.564746662026029	AlzPathway	HCW
Eu+GO CC	16	0.563414182558785	AlzPathway	HCW
Eu+GO CC	17	0.566796572771298	AlzPathway	HCW
Eu+GO CC	18	0.568681817283347	AlzPathway	HCW
Eu+GO CC	19	0.568769713253597	AlzPathway	HCW
Eu+GO CC	20	0.555506039638794	AlzPathway	HCW
Eu+GO CC	21	0.557667263773145	AlzPathway	HCW
Eu+GO CC	22	0.545943420409158	AlzPathway	HCW
Eu+GO CC	23	0.544306937917749	AlzPathway	HCW
Eu+GO CC	24	0.544427115367718	AlzPathway	HCW
Eu+GO CC	25	0.544427115367718	AlzPathway	HCW
Eu+GO CC	26	0.451925772891611	AlzPathway	HCW
Eu+GO CC	27	0.437701864731229	AlzPathway	HCW
Eu+GO CC	28	0.438843563123847	AlzPathway	HCW
Eu+GO CC	29	0.439055039886124	AlzPathway	HCW
Eu+GO CC	30	0.439582993126587	AlzPathway	HCW
Eu+GO CC	31	0.419578754272085	AlzPathway	HCW
Eu+GO CC	32	0.419578754272085	AlzPathway	HCW
Eu+GO CC	33	0.405775333704789	AlzPathway	HCW
Eu+GO CC	34	0.40457060173747	AlzPathway	HCW
Eu+GO CC	35	0.397449509887161	AlzPathway	HCW
Eu+GO CC	36	0.38616819147366	AlzPathway	HCW
Eu+GO CC	37	0.386962707802905	AlzPathway	HCW
Eu+GO CC	38	0.354526824654511	AlzPathway	HCW
Eu+GO CC	39	0.354821139463512	AlzPathway	HCW
Eu+GO CC	40	0.354821139463512	AlzPathway	HCW
Eu+GO CC	41	0.355013173274602	AlzPathway	HCW
Eu+GO CC	42	0.355031854315837	AlzPathway	HCW
Eu+GO CC	43	0.355536986641674	AlzPathway	HCW
Eu+GO CC	44	0.35282281993749	AlzPathway	HCW
Eu+GO CC	45	0.353175463774047	AlzPathway	HCW
Eu+GO CC	46	0.349919694707778	AlzPathway	HCW
Eu+GO CC	47	0.350170830240636	AlzPathway	HCW
Eu+GO CC	48	0.350170830240636	AlzPathway	HCW
Eu+GO CC	49	0.336053116204947	AlzPathway	HCW
Eu+GO CC	50	0.320904977718352	AlzPathway	HCW
Eu+GO CC	51	0.2987723967456	AlzPathway	HCW
Eu+GO CC	52	0.298839242037564	AlzPathway	HCW
Eu+GO CC	53	0.299001381068735	AlzPathway	HCW
Eu+GO CC	54	0.29914893293956	AlzPathway	HCW
Eu+GO CC	55	0.299236397741469	AlzPathway	HCW
Eu+GO CC	56	0.299327324452953	AlzPathway	HCW
Eu+GO CC	57	0.297546175546921	AlzPathway	HCW
Eu+GO CC	58	0.297614067645784	AlzPathway	HCW
Eu+GO CC	59	0.297709168651141	AlzPathway	HCW
Eu+GO CC	60	0.297739749740343	AlzPathway	HCW
Eu+GO CC	61	0.294999514552941	AlzPathway	HCW
Eu+GO CC	62	0.295438209830527	AlzPathway	HCW
Eu+GO CC	63	0.295532868877315	AlzPathway	HCW
Eu+GO CC	64	0.29115158222112	AlzPathway	HCW
Eu+GO CC	65	0.29115158222112	AlzPathway	HCW
Eu+GO CC	66	0.290130374437523	AlzPathway	HCW
Eu+GO CC	67	0.282739334573669	AlzPathway	HCW
Eu+GO CC	68	0.2827717430758	AlzPathway	HCW
Eu+GO CC	69	0.2827717430758	AlzPathway	HCW
Eu+GO CC	70	0.282781467075249	AlzPathway	HCW
Eu+GO CC	71	0.265229535118022	AlzPathway	HCW
Eu+GO CC	72	0.265340119075624	AlzPathway	HCW
Eu+GO CC	73	0.265340119075624	AlzPathway	HCW
Eu+GO CC	74	0.262745345631465	AlzPathway	HCW
Eu+GO CC	75	0.262795624027663	AlzPathway	HCW
Eu+GO CC	76	0.262795624027663	AlzPathway	HCW
Eu+GO CC	77	0.261981283222854	AlzPathway	HCW
Eu+GO CC	78	0.261578732701554	AlzPathway	HCW
Eu+GO CC	79	0.247980089245855	AlzPathway	HCW
Eu+GO CC	80	0.245341305430992	AlzPathway	HCW
Eu+GO CC	81	0.238862352036541	AlzPathway	HCW
Eu+GO CC	82	0.238901291109526	AlzPathway	HCW
Eu+GO CC	83	0.232971156280933	AlzPathway	HCW
Eu+GO CC	84	0.231307402182363	AlzPathway	HCW
Eu+GO CC	85	0.231307402182363	AlzPathway	HCW
Eu+GO CC	86	0.231307402182363	AlzPathway	HCW
Eu+GO CC	87	0.231354916987913	AlzPathway	HCW
Eu+GO CC	88	0.231354916987913	AlzPathway	HCW
Eu+GO CC	89	0.230392006267185	AlzPathway	HCW
Eu+GO CC	90	0.2304796296652	AlzPathway	HCW
Eu+GO CC	91	0.223944143652566	AlzPathway	HCW
Eu+GO CC	92	0.217017285583047	AlzPathway	HCW
Eu+GO CC	93	0.217037307551848	AlzPathway	HCW
Eu+GO CC	94	0.215824267106614	AlzPathway	HCW
Eu+GO CC	95	0.215824267106614	AlzPathway	HCW
Eu+GO CC	96	0.215824267106614	AlzPathway	HCW
Eu+GO CC	97	0.212683028182156	AlzPathway	HCW
Eu+GO CC	98	0.209215470846409	AlzPathway	HCW
Eu+GO CC	99	0.209215470846409	AlzPathway	HCW
Eu+GO CC	100	0.209215470846409	AlzPathway	HCW
Eu+GO MF	2	0.449328395867153	AlzPathway	HCW
Eu+GO MF	3	0.528973928103834	AlzPathway	HCW
Eu+GO MF	4	0.55940300465429	AlzPathway	HCW
Eu+GO MF	5	0.57825993122599	AlzPathway	HCW
Eu+GO MF	6	0.608614046767714	AlzPathway	HCW
Eu+GO MF	7	0.634072534035704	AlzPathway	HCW
Eu+GO MF	8	0.644275818272539	AlzPathway	HCW
Eu+GO MF	9	0.629088989342396	AlzPathway	HCW
Eu+GO MF	10	0.644696398440485	AlzPathway	HCW
Eu+GO MF	11	0.643216700094031	AlzPathway	HCW
Eu+GO MF	12	0.645019674659622	AlzPathway	HCW
Eu+GO MF	13	0.649635693082666	AlzPathway	HCW
Eu+GO MF	14	0.637639498902847	AlzPathway	HCW
Eu+GO MF	15	0.590525513335491	AlzPathway	HCW
[truncated: 2,847 more rows]

## Sheet: Description
A table with F-measure values for all tested clustering solutions
Columns:
Distance metric	Distance metric, or their combinations used for clustering
Number of clusters	Number of clusters in a clustering solution
F-measure	F-measure achieved by a given clustering
Map	Contents of this map were clustered, values: PD map, AlzPathway, AlzPathway Reorg
Clustering method	Clustering method used, values: HCW (hierarchical clustering with Ward method) and Bilevel (Bi-level clustering)
