# Supplementary material for: Clustering approaches for visual knowledge exploration in molecular interaction networks
Source: BMC Bioinformatics. 2018 Aug 29;19:308. doi: 10.1186/s12859-018-2314-z (PMC6116538; doi:10.1186/s12859-018-2314-z)
Supplement: Supplementary file 3 — Complete enrichment results. This file contains a table with numbers of enriched terms for all tested clustering solutions. Additional file 5 contains a figure with comparison of all clustering solutions, per approach - hierarchical clustering with combined distance functions and bi-level clustering. (XLSX 215 KB) [file 12859_2018_2314_MOESM3_ESM.xlsx]

## Sheet: Complete enrichment results
Number of clusters	Number of enriched terms	Ontology	Distance metric	Map
2	147	Eu > GO BP	DO	PD map
3	147	Eu > GO BP	DO	PD map
4	259	Eu > GO BP	DO	PD map
5	266	Eu > GO BP	DO	PD map
6	281	Eu > GO BP	DO	PD map
7	288	Eu > GO BP	DO	PD map
8	291	Eu > GO BP	DO	PD map
9	296	Eu > GO BP	DO	PD map
10	297	Eu > GO BP	DO	PD map
11	297	Eu > GO BP	DO	PD map
12	297	Eu > GO BP	DO	PD map
13	297	Eu > GO BP	DO	PD map
14	301	Eu > GO BP	DO	PD map
15	307	Eu > GO BP	DO	PD map
16	307	Eu > GO BP	DO	PD map
17	307	Eu > GO BP	DO	PD map
18	308	Eu > GO BP	DO	PD map
19	308	Eu > GO BP	DO	PD map
20	311	Eu > GO BP	DO	PD map
21	337	Eu > GO BP	DO	PD map
22	337	Eu > GO BP	DO	PD map
23	337	Eu > GO BP	DO	PD map
24	346	Eu > GO BP	DO	PD map
25	348	Eu > GO BP	DO	PD map
26	348	Eu > GO BP	DO	PD map
27	348	Eu > GO BP	DO	PD map
28	348	Eu > GO BP	DO	PD map
29	350	Eu > GO BP	DO	PD map
30	352	Eu > GO BP	DO	PD map
31	352	Eu > GO BP	DO	PD map
32	352	Eu > GO BP	DO	PD map
33	352	Eu > GO BP	DO	PD map
34	361	Eu > GO BP	DO	PD map
35	361	Eu > GO BP	DO	PD map
36	361	Eu > GO BP	DO	PD map
37	361	Eu > GO BP	DO	PD map
38	361	Eu > GO BP	DO	PD map
39	361	Eu > GO BP	DO	PD map
40	361	Eu > GO BP	DO	PD map
41	362	Eu > GO BP	DO	PD map
42	362	Eu > GO BP	DO	PD map
43	362	Eu > GO BP	DO	PD map
44	363	Eu > GO BP	DO	PD map
45	363	Eu > GO BP	DO	PD map
46	363	Eu > GO BP	DO	PD map
47	363	Eu > GO BP	DO	PD map
48	363	Eu > GO BP	DO	PD map
49	363	Eu > GO BP	DO	PD map
50	363	Eu > GO BP	DO	PD map
51	363	Eu > GO BP	DO	PD map
52	363	Eu > GO BP	DO	PD map
2	6	Eu > GO CC	DO	PD map
3	16	Eu > GO CC	DO	PD map
4	76	Eu > GO CC	DO	PD map
2	1	Eu > GO MF	DO	PD map
2	38	Eu > Net	DO	PD map
3	276	Eu > Net	DO	PD map
4	280	Eu > Net	DO	PD map
5	281	Eu > Net	DO	PD map
6	282	Eu > Net	DO	PD map
7	282	Eu > Net	DO	PD map
8	284	Eu > Net	DO	PD map
9	286	Eu > Net	DO	PD map
10	287	Eu > Net	DO	PD map
11	289	Eu > Net	DO	PD map
12	309	Eu > Net	DO	PD map
13	313	Eu > Net	DO	PD map
14	315	Eu > Net	DO	PD map
15	319	Eu > Net	DO	PD map
16	319	Eu > Net	DO	PD map
17	320	Eu > Net	DO	PD map
18	320	Eu > Net	DO	PD map
19	320	Eu > Net	DO	PD map
20	321	Eu > Net	DO	PD map
21	321	Eu > Net	DO	PD map
22	321	Eu > Net	DO	PD map
23	331	Eu > Net	DO	PD map
24	331	Eu > Net	DO	PD map
25	331	Eu > Net	DO	PD map
26	331	Eu > Net	DO	PD map
27	332	Eu > Net	DO	PD map
28	332	Eu > Net	DO	PD map
29	341	Eu > Net	DO	PD map
30	348	Eu > Net	DO	PD map
31	349	Eu > Net	DO	PD map
32	354	Eu > Net	DO	PD map
33	354	Eu > Net	DO	PD map
34	356	Eu > Net	DO	PD map
35	359	Eu > Net	DO	PD map
36	359	Eu > Net	DO	PD map
37	360	Eu > Net	DO	PD map
38	360	Eu > Net	DO	PD map
39	361	Eu > Net	DO	PD map
40	361	Eu > Net	DO	PD map
41	361	Eu > Net	DO	PD map
42	361	Eu > Net	DO	PD map
43	362	Eu > Net	DO	PD map
44	362	Eu > Net	DO	PD map
45	362	Eu > Net	DO	PD map
46	362	Eu > Net	DO	PD map
47	362	Eu > Net	DO	PD map
48	362	Eu > Net	DO	PD map
49	362	Eu > Net	DO	PD map
50	362	Eu > Net	DO	PD map
51	362	Eu > Net	DO	PD map
52	362	Eu > Net	DO	PD map
53	362	Eu > Net	DO	PD map
54	362	Eu > Net	DO	PD map
55	363	Eu > Net	DO	PD map
56	364	Eu > Net	DO	PD map
57	364	Eu > Net	DO	PD map
58	364	Eu > Net	DO	PD map
59	364	Eu > Net	DO	PD map
60	364	Eu > Net	DO	PD map
61	364	Eu > Net	DO	PD map
62	364	Eu > Net	DO	PD map
63	364	Eu > Net	DO	PD map
64	364	Eu > Net	DO	PD map
65	364	Eu > Net	DO	PD map
66	364	Eu > Net	DO	PD map
67	364	Eu > Net	DO	PD map
68	364	Eu > Net	DO	PD map
69	364	Eu > Net	DO	PD map
70	365	Eu > Net	DO	PD map
71	365	Eu > Net	DO	PD map
72	365	Eu > Net	DO	PD map
73	365	Eu > Net	DO	PD map
74	365	Eu > Net	DO	PD map
75	366	Eu > Net	DO	PD map
76	366	Eu > Net	DO	PD map
77	366	Eu > Net	DO	PD map
78	366	Eu > Net	DO	PD map
79	366	Eu > Net	DO	PD map
80	366	Eu > Net	DO	PD map
81	366	Eu > Net	DO	PD map
82	371	Eu > Net	DO	PD map
83	371	Eu > Net	DO	PD map
84	372	Eu > Net	DO	PD map
85	372	Eu > Net	DO	PD map
86	372	Eu > Net	DO	PD map
87	372	Eu > Net	DO	PD map
88	372	Eu > Net	DO	PD map
2	53	GO BP > Eu	DO	PD map
3	136	GO BP > Eu	DO	PD map
4	136	GO BP > Eu	DO	PD map
5	136	GO BP > Eu	DO	PD map
6	182	GO BP > Eu	DO	PD map
7	182	GO BP > Eu	DO	PD map
8	193	GO BP > Eu	DO	PD map
9	226	GO BP > Eu	DO	PD map
10	227	GO BP > Eu	DO	PD map
11	230	GO BP > Eu	DO	PD map
12	296	GO BP > Eu	DO	PD map
13	307	GO BP > Eu	DO	PD map
14	320	GO BP > Eu	DO	PD map
15	321	GO BP > Eu	DO	PD map
16	321	GO BP > Eu	DO	PD map
17	321	GO BP > Eu	DO	PD map
18	321	GO BP > Eu	DO	PD map
19	321	GO BP > Eu	DO	PD map
20	324	GO BP > Eu	DO	PD map
21	324	GO BP > Eu	DO	PD map
22	331	GO BP > Eu	DO	PD map
23	331	GO BP > Eu	DO	PD map
24	331	GO BP > Eu	DO	PD map
25	331	GO BP > Eu	DO	PD map
26	332	GO BP > Eu	DO	PD map
27	332	GO BP > Eu	DO	PD map
28	332	GO BP > Eu	DO	PD map
29	332	GO BP > Eu	DO	PD map
30	332	GO BP > Eu	DO	PD map
31	332	GO BP > Eu	DO	PD map
32	334	GO BP > Eu	DO	PD map
33	334	GO BP > Eu	DO	PD map
34	334	GO BP > Eu	DO	PD map
35	336	GO BP > Eu	DO	PD map
36	336	GO BP > Eu	DO	PD map
37	336	GO BP > Eu	DO	PD map
38	337	GO BP > Eu	DO	PD map
39	341	GO BP > Eu	DO	PD map
40	341	GO BP > Eu	DO	PD map
41	341	GO BP > Eu	DO	PD map
42	342	GO BP > Eu	DO	PD map
43	343	GO BP > Eu	DO	PD map
44	343	GO BP > Eu	DO	PD map
45	343	GO BP > Eu	DO	PD map
46	343	GO BP > Eu	DO	PD map
47	343	GO BP > Eu	DO	PD map
48	344	GO BP > Eu	DO	PD map
49	344	GO BP > Eu	DO	PD map
50	349	GO BP > Eu	DO	PD map
51	349	GO BP > Eu	DO	PD map
52	350	GO BP > Eu	DO	PD map
53	350	GO BP > Eu	DO	PD map
54	350	GO BP > Eu	DO	PD map
55	350	GO BP > Eu	DO	PD map
56	352	GO BP > Eu	DO	PD map
57	352	GO BP > Eu	DO	PD map
58	352	GO BP > Eu	DO	PD map
59	352	GO BP > Eu	DO	PD map
60	353	GO BP > Eu	DO	PD map
61	353	GO BP > Eu	DO	PD map
2	129	GO BP > Net	DO	PD map
3	261	GO BP > Net	DO	PD map
4	264	GO BP > Net	DO	PD map
5	283	GO BP > Net	DO	PD map
6	296	GO BP > Net	DO	PD map
7	298	GO BP > Net	DO	PD map
8	308	GO BP > Net	DO	PD map
9	326	GO BP > Net	DO	PD map
10	327	GO BP > Net	DO	PD map
11	329	GO BP > Net	DO	PD map
12	329	GO BP > Net	DO	PD map
13	329	GO BP > Net	DO	PD map
14	329	GO BP > Net	DO	PD map
15	334	GO BP > Net	DO	PD map
16	334	GO BP > Net	DO	PD map
17	337	GO BP > Net	DO	PD map
18	337	GO BP > Net	DO	PD map
19	337	GO BP > Net	DO	PD map
20	337	GO BP > Net	DO	PD map
21	340	GO BP > Net	DO	PD map
22	342	GO BP > Net	DO	PD map
23	351	GO BP > Net	DO	PD map
24	351	GO BP > Net	DO	PD map
25	355	GO BP > Net	DO	PD map
26	356	GO BP > Net	DO	PD map
27	358	GO BP > Net	DO	PD map
28	359	GO BP > Net	DO	PD map
29	359	GO BP > Net	DO	PD map
30	359	GO BP > Net	DO	PD map
31	359	GO BP > Net	DO	PD map
32	359	GO BP > Net	DO	PD map
33	359	GO BP > Net	DO	PD map
34	359	GO BP > Net	DO	PD map
35	359	GO BP > Net	DO	PD map
36	359	GO BP > Net	DO	PD map
37	359	GO BP > Net	DO	PD map
38	359	GO BP > Net	DO	PD map
39	359	GO BP > Net	DO	PD map
40	359	GO BP > Net	DO	PD map
41	359	GO BP > Net	DO	PD map
42	363	GO BP > Net	DO	PD map
43	364	GO BP > Net	DO	PD map
44	365	GO BP > Net	DO	PD map
45	365	GO BP > Net	DO	PD map
46	365	GO BP > Net	DO	PD map
47	365	GO BP > Net	DO	PD map
48	365	GO BP > Net	DO	PD map
49	366	GO BP > Net	DO	PD map
50	366	GO BP > Net	DO	PD map
51	367	GO BP > Net	DO	PD map
52	367	GO BP > Net	DO	PD map
53	367	GO BP > Net	DO	PD map
54	367	GO BP > Net	DO	PD map
55	368	GO BP > Net	DO	PD map
56	368	GO BP > Net	DO	PD map
57	368	GO BP > Net	DO	PD map
58	368	GO BP > Net	DO	PD map
59	368	GO BP > Net	DO	PD map
2	5	GO CC > Eu	DO	PD map
3	48	GO CC > Eu	DO	PD map
4	48	GO CC > Eu	DO	PD map
5	48	GO CC > Eu	DO	PD map
6	48	GO CC > Eu	DO	PD map
7	50	GO CC > Eu	DO	PD map
8	50	GO CC > Eu	DO	PD map
9	50	GO CC > Eu	DO	PD map
10	145	GO CC > Eu	DO	PD map
11	146	GO CC > Eu	DO	PD map
12	241	GO CC > Eu	DO	PD map
13	266	GO CC > Eu	DO	PD map
14	266	GO CC > Eu	DO	PD map
15	266	GO CC > Eu	DO	PD map
16	284	GO CC > Eu	DO	PD map
17	285	GO CC > Eu	DO	PD map
18	285	GO CC > Eu	DO	PD map
19	285	GO CC > Eu	DO	PD map
20	297	GO CC > Eu	DO	PD map
21	299	GO CC > Eu	DO	PD map
22	314	GO CC > Eu	DO	PD map
23	314	GO CC > Eu	DO	PD map
24	314	GO CC > Eu	DO	PD map
25	314	GO CC > Eu	DO	PD map
26	315	GO CC > Eu	DO	PD map
27	316	GO CC > Eu	DO	PD map
28	316	GO CC > Eu	DO	PD map
29	316	GO CC > Eu	DO	PD map
30	316	GO CC > Eu	DO	PD map
31	316	GO CC > Eu	DO	PD map
32	316	GO CC > Eu	DO	PD map
33	316	GO CC > Eu	DO	PD map
2	6	GO CC > Net	DO	PD map
3	8	GO CC > Net	DO	PD map
4	49	GO CC > Net	DO	PD map
5	49	GO CC > Net	DO	PD map
6	49	GO CC > Net	DO	PD map
7	83	GO CC > Net	DO	PD map
8	85	GO CC > Net	DO	PD map
9	92	GO CC > Net	DO	PD map
10	92	GO CC > Net	DO	PD map
11	92	GO CC > Net	DO	PD map
12	209	GO CC > Net	DO	PD map
13	209	GO CC > Net	DO	PD map
14	213	GO CC > Net	DO	PD map
15	213	GO CC > Net	DO	PD map
16	213	GO CC > Net	DO	PD map
17	213	GO CC > Net	DO	PD map
18	245	GO CC > Net	DO	PD map
19	247	GO CC > Net	DO	PD map
20	256	GO CC > Net	DO	PD map
21	283	GO CC > Net	DO	PD map
22	283	GO CC > Net	DO	PD map
23	283	GO CC > Net	DO	PD map
24	284	GO CC > Net	DO	PD map
25	284	GO CC > Net	DO	PD map
26	287	GO CC > Net	DO	PD map
27	290	GO CC > Net	DO	PD map
28	290	GO CC > Net	DO	PD map
29	290	GO CC > Net	DO	PD map
30	290	GO CC > Net	DO	PD map
31	290	GO CC > Net	DO	PD map
32	290	GO CC > Net	DO	PD map
33	291	GO CC > Net	DO	PD map
34	291	GO CC > Net	DO	PD map
35	294	GO CC > Net	DO	PD map
36	294	GO CC > Net	DO	PD map
37	294	GO CC > Net	DO	PD map
38	294	GO CC > Net	DO	PD map
39	294	GO CC > Net	DO	PD map
40	294	GO CC > Net	DO	PD map
41	294	GO CC > Net	DO	PD map
42	294	GO CC > Net	DO	PD map
43	294	GO CC > Net	DO	PD map
44	296	GO CC > Net	DO	PD map
45	300	GO CC > Net	DO	PD map
46	301	GO CC > Net	DO	PD map
47	301	GO CC > Net	DO	PD map
48	304	GO CC > Net	DO	PD map
49	305	GO CC > Net	DO	PD map
50	305	GO CC > Net	DO	PD map
2	1	GO MF > Eu	DO	PD map
3	1	GO MF > Eu	DO	PD map
4	9	GO MF > Eu	DO	PD map
5	9	GO MF > Eu	DO	PD map
6	9	GO MF > Eu	DO	PD map
7	10	GO MF > Eu	DO	PD map
8	10	GO MF > Eu	DO	PD map
9	10	GO MF > Eu	DO	PD map
10	30	GO MF > Eu	DO	PD map
11	35	GO MF > Eu	DO	PD map
12	35	GO MF > Eu	DO	PD map
13	35	GO MF > Eu	DO	PD map
14	35	GO MF > Eu	DO	PD map
15	199	GO MF > Eu	DO	PD map
16	199	GO MF > Eu	DO	PD map
17	202	GO MF > Eu	DO	PD map
18	202	GO MF > Eu	DO	PD map
19	202	GO MF > Eu	DO	PD map
20	202	GO MF > Eu	DO	PD map
21	202	GO MF > Eu	DO	PD map
22	203	GO MF > Eu	DO	PD map
23	203	GO MF > Eu	DO	PD map
24	203	GO MF > Eu	DO	PD map
25	205	GO MF > Eu	DO	PD map
26	205	GO MF > Eu	DO	PD map
27	205	GO MF > Eu	DO	PD map
28	205	GO MF > Eu	DO	PD map
29	206	GO MF > Eu	DO	PD map
30	209	GO MF > Eu	DO	PD map
31	209	GO MF > Eu	DO	PD map
32	209	GO MF > Eu	DO	PD map
33	217	GO MF > Eu	DO	PD map
34	222	GO MF > Eu	DO	PD map
35	222	GO MF > Eu	DO	PD map
36	223	GO MF > Eu	DO	PD map
37	235	GO MF > Eu	DO	PD map
38	235	GO MF > Eu	DO	PD map
39	235	GO MF > Eu	DO	PD map
40	235	GO MF > Eu	DO	PD map
41	235	GO MF > Eu	DO	PD map
42	235	GO MF > Eu	DO	PD map
43	235	GO MF > Eu	DO	PD map
44	235	GO MF > Eu	DO	PD map
45	235	GO MF > Eu	DO	PD map
46	245	GO MF > Eu	DO	PD map
47	246	GO MF > Eu	DO	PD map
48	246	GO MF > Eu	DO	PD map
49	246	GO MF > Eu	DO	PD map
50	246	GO MF > Eu	DO	PD map
2	27	GO MF > Net	DO	PD map
3	27	GO MF > Net	DO	PD map
4	29	GO MF > Net	DO	PD map
5	77	GO MF > Net	DO	PD map
6	77	GO MF > Net	DO	PD map
7	78	GO MF > Net	DO	PD map
8	78	GO MF > Net	DO	PD map
9	78	GO MF > Net	DO	PD map
10	78	GO MF > Net	DO	PD map
11	78	GO MF > Net	DO	PD map
12	78	GO MF > Net	DO	PD map
13	78	GO MF > Net	DO	PD map
14	85	GO MF > Net	DO	PD map
15	85	GO MF > Net	DO	PD map
16	85	GO MF > Net	DO	PD map
17	95	GO MF > Net	DO	PD map
18	96	GO MF > Net	DO	PD map
19	98	GO MF > Net	DO	PD map
20	98	GO MF > Net	DO	PD map
21	98	GO MF > Net	DO	PD map
22	98	GO MF > Net	DO	PD map
23	98	GO MF > Net	DO	PD map
24	98	GO MF > Net	DO	PD map
25	98	GO MF > Net	DO	PD map
26	98	GO MF > Net	DO	PD map
27	98	GO MF > Net	DO	PD map
28	98	GO MF > Net	DO	PD map
29	98	GO MF > Net	DO	PD map
30	98	GO MF > Net	DO	PD map
31	98	GO MF > Net	DO	PD map
32	99	GO MF > Net	DO	PD map
33	99	GO MF > Net	DO	PD map
34	99	GO MF > Net	DO	PD map
35	99	GO MF > Net	DO	PD map
36	99	GO MF > Net	DO	PD map
37	99	GO MF > Net	DO	PD map
38	99	GO MF > Net	DO	PD map
39	99	GO MF > Net	DO	PD map
40	99	GO MF > Net	DO	PD map
41	99	GO MF > Net	DO	PD map
42	99	GO MF > Net	DO	PD map
43	99	GO MF > Net	DO	PD map
44	99	GO MF > Net	DO	PD map
45	99	GO MF > Net	DO	PD map
46	101	GO MF > Net	DO	PD map
47	101	GO MF > Net	DO	PD map
48	206	GO MF > Net	DO	PD map
49	216	GO MF > Net	DO	PD map
50	216	GO MF > Net	DO	PD map
51	216	GO MF > Net	DO	PD map
52	216	GO MF > Net	DO	PD map
53	216	GO MF > Net	DO	PD map
54	216	GO MF > Net	DO	PD map
55	218	GO MF > Net	DO	PD map
56	218	GO MF > Net	DO	PD map
57	218	GO MF > Net	DO	PD map
58	218	GO MF > Net	DO	PD map
59	218	GO MF > Net	DO	PD map
60	218	GO MF > Net	DO	PD map
61	218	GO MF > Net	DO	PD map
62	218	GO MF > Net	DO	PD map
63	218	GO MF > Net	DO	PD map
64	218	GO MF > Net	DO	PD map
65	218	GO MF > Net	DO	PD map
66	218	GO MF > Net	DO	PD map
67	218	GO MF > Net	DO	PD map
68	218	GO MF > Net	DO	PD map
69	218	GO MF > Net	DO	PD map
70	218	GO MF > Net	DO	PD map
71	218	GO MF > Net	DO	PD map
72	218	GO MF > Net	DO	PD map
73	218	GO MF > Net	DO	PD map
74	218	GO MF > Net	DO	PD map
2	1	Net > Eu	DO	PD map
3	67	Net > Eu	DO	PD map
4	67	Net > Eu	DO	PD map
5	67	Net > Eu	DO	PD map
6	67	Net > Eu	DO	PD map
7	86	Net > Eu	DO	PD map
8	87	Net > Eu	DO	PD map
9	87	Net > Eu	DO	PD map
10	87	Net > Eu	DO	PD map
11	87	Net > Eu	DO	PD map
12	88	Net > Eu	DO	PD map
13	89	Net > Eu	DO	PD map
14	89	Net > Eu	DO	PD map
15	93	Net > Eu	DO	PD map
16	94	Net > Eu	DO	PD map
17	94	Net > Eu	DO	PD map
18	97	Net > Eu	DO	PD map
19	97	Net > Eu	DO	PD map
20	98	Net > Eu	DO	PD map
21	98	Net > Eu	DO	PD map
22	99	Net > Eu	DO	PD map
23	112	Net > Eu	DO	PD map
24	112	Net > Eu	DO	PD map
25	112	Net > Eu	DO	PD map
26	112	Net > Eu	DO	PD map
27	112	Net > Eu	DO	PD map
28	112	Net > Eu	DO	PD map
29	113	Net > Eu	DO	PD map
30	116	Net > Eu	DO	PD map
31	116	Net > Eu	DO	PD map
32	116	Net > Eu	DO	PD map
33	116	Net > Eu	DO	PD map
34	116	Net > Eu	DO	PD map
35	116	Net > Eu	DO	PD map
36	116	Net > Eu	DO	PD map
37	116	Net > Eu	DO	PD map
38	117	Net > Eu	DO	PD map
39	117	Net > Eu	DO	PD map
40	117	Net > Eu	DO	PD map
41	120	Net > Eu	DO	PD map
42	120	Net > Eu	DO	PD map
43	120	Net > Eu	DO	PD map
44	120	Net > Eu	DO	PD map
45	123	Net > Eu	DO	PD map
46	123	Net > Eu	DO	PD map
47	124	Net > Eu	DO	PD map
48	125	Net > Eu	DO	PD map
49	125	Net > Eu	DO	PD map
50	125	Net > Eu	DO	PD map
51	126	Net > Eu	DO	PD map
52	126	Net > Eu	DO	PD map
53	126	Net > Eu	DO	PD map
54	126	Net > Eu	DO	PD map
55	146	Net > Eu	DO	PD map
56	149	Net > Eu	DO	PD map
57	150	Net > Eu	DO	PD map
58	151	Net > Eu	DO	PD map
59	151	Net > Eu	DO	PD map
60	151	Net > Eu	DO	PD map
61	153	Net > Eu	DO	PD map
62	155	Net > Eu	DO	PD map
63	156	Net > Eu	DO	PD map
64	156	Net > Eu	DO	PD map
65	158	Net > Eu	DO	PD map
66	158	Net > Eu	DO	PD map
67	158	Net > Eu	DO	PD map
2	30	Net > GO BP	DO	PD map
3	74	Net > GO BP	DO	PD map
4	74	Net > GO BP	DO	PD map
5	74	Net > GO BP	DO	PD map
6	74	Net > GO BP	DO	PD map
7	74	Net > GO BP	DO	PD map
8	74	Net > GO BP	DO	PD map
9	74	Net > GO BP	DO	PD map
10	74	Net > GO BP	DO	PD map
11	74	Net > GO BP	DO	PD map
12	74	Net > GO BP	DO	PD map
13	74	Net > GO BP	DO	PD map
14	74	Net > GO BP	DO	PD map
15	98	Net > GO BP	DO	PD map
16	142	Net > GO BP	DO	PD map
17	147	Net > GO BP	DO	PD map
18	149	Net > GO BP	DO	PD map
19	149	Net > GO BP	DO	PD map
20	149	Net > GO BP	DO	PD map
21	149	Net > GO BP	DO	PD map
22	150	Net > GO BP	DO	PD map
23	150	Net > GO BP	DO	PD map
24	150	Net > GO BP	DO	PD map
25	151	Net > GO BP	DO	PD map
26	155	Net > GO BP	DO	PD map
27	155	Net > GO BP	DO	PD map
28	155	Net > GO BP	DO	PD map
29	155	Net > GO BP	DO	PD map
30	158	Net > GO BP	DO	PD map
31	158	Net > GO BP	DO	PD map
32	158	Net > GO BP	DO	PD map
33	158	Net > GO BP	DO	PD map
34	158	Net > GO BP	DO	PD map
35	159	Net > GO BP	DO	PD map
36	159	Net > GO BP	DO	PD map
37	159	Net > GO BP	DO	PD map
38	159	Net > GO BP	DO	PD map
39	161	Net > GO BP	DO	PD map
40	171	Net > GO BP	DO	PD map
2	30	Net > GO CC	DO	PD map
3	33	Net > GO CC	DO	PD map
4	39	Net > GO CC	DO	PD map
5	39	Net > GO CC	DO	PD map
6	39	Net > GO CC	DO	PD map
7	46	Net > GO CC	DO	PD map
8	46	Net > GO CC	DO	PD map
9	48	Net > GO CC	DO	PD map
2	30	Net > GO MF	DO	PD map
3	37	Net > GO MF	DO	PD map
4	37	Net > GO MF	DO	PD map
5	39	Net > GO MF	DO	PD map
6	43	Net > GO MF	DO	PD map
7	44	Net > GO MF	DO	PD map
8	45	Net > GO MF	DO	PD map
9	52	Net > GO MF	DO	PD map
10	52	Net > GO MF	DO	PD map
2	240	Eu+GO BP	DO	PD map
3	244	Eu+GO BP	DO	PD map
4	245	Eu+GO BP	DO	PD map
5	257	Eu+GO BP	DO	PD map
6	257	Eu+GO BP	DO	PD map
7	257	Eu+GO BP	DO	PD map
8	258	Eu+GO BP	DO	PD map
9	258	Eu+GO BP	DO	PD map
10	258	Eu+GO BP	DO	PD map
11	285	Eu+GO BP	DO	PD map
12	285	Eu+GO BP	DO	PD map
13	285	Eu+GO BP	DO	PD map
14	286	Eu+GO BP	DO	PD map
15	286	Eu+GO BP	DO	PD map
16	286	Eu+GO BP	DO	PD map
17	286	Eu+GO BP	DO	PD map
18	286	Eu+GO BP	DO	PD map
19	286	Eu+GO BP	DO	PD map
20	286	Eu+GO BP	DO	PD map
21	286	Eu+GO BP	DO	PD map
22	286	Eu+GO BP	DO	PD map
23	286	Eu+GO BP	DO	PD map
24	286	Eu+GO BP	DO	PD map
25	313	Eu+GO BP	DO	PD map
26	316	Eu+GO BP	DO	PD map
27	316	Eu+GO BP	DO	PD map
28	318	Eu+GO BP	DO	PD map
29	318	Eu+GO BP	DO	PD map
30	318	Eu+GO BP	DO	PD map
31	318	Eu+GO BP	DO	PD map
32	318	Eu+GO BP	DO	PD map
33	318	Eu+GO BP	DO	PD map
34	318	Eu+GO BP	DO	PD map
35	318	Eu+GO BP	DO	PD map
36	319	Eu+GO BP	DO	PD map
37	319	Eu+GO BP	DO	PD map
38	319	Eu+GO BP	DO	PD map
39	319	Eu+GO BP	DO	PD map
40	319	Eu+GO BP	DO	PD map
41	320	Eu+GO BP	DO	PD map
42	320	Eu+GO BP	DO	PD map
43	320	Eu+GO BP	DO	PD map
44	320	Eu+GO BP	DO	PD map
45	320	Eu+GO BP	DO	PD map
46	320	Eu+GO BP	DO	PD map
47	320	Eu+GO BP	DO	PD map
48	320	Eu+GO BP	DO	PD map
49	320	Eu+GO BP	DO	PD map
50	327	Eu+GO BP	DO	PD map
51	327	Eu+GO BP	DO	PD map
52	327	Eu+GO BP	DO	PD map
53	327	Eu+GO BP	DO	PD map
54	327	Eu+GO BP	DO	PD map
55	327	Eu+GO BP	DO	PD map
56	327	Eu+GO BP	DO	PD map
57	327	Eu+GO BP	DO	PD map
58	327	Eu+GO BP	DO	PD map
59	327	Eu+GO BP	DO	PD map
60	327	Eu+GO BP	DO	PD map
61	327	Eu+GO BP	DO	PD map
62	327	Eu+GO BP	DO	PD map
63	327	Eu+GO BP	DO	PD map
64	327	Eu+GO BP	DO	PD map
65	327	Eu+GO BP	DO	PD map
66	327	Eu+GO BP	DO	PD map
67	328	Eu+GO BP	DO	PD map
68	328	Eu+GO BP	DO	PD map
69	332	Eu+GO BP	DO	PD map
70	332	Eu+GO BP	DO	PD map
71	332	Eu+GO BP	DO	PD map
72	332	Eu+GO BP	DO	PD map
73	332	Eu+GO BP	DO	PD map
74	332	Eu+GO BP	DO	PD map
75	332	Eu+GO BP	DO	PD map
76	332	Eu+GO BP	DO	PD map
77	332	Eu+GO BP	DO	PD map
78	332	Eu+GO BP	DO	PD map
79	332	Eu+GO BP	DO	PD map
80	332	Eu+GO BP	DO	PD map
81	332	Eu+GO BP	DO	PD map
82	332	Eu+GO BP	DO	PD map
83	332	Eu+GO BP	DO	PD map
84	333	Eu+GO BP	DO	PD map
85	333	Eu+GO BP	DO	PD map
86	333	Eu+GO BP	DO	PD map
87	333	Eu+GO BP	DO	PD map
88	333	Eu+GO BP	DO	PD map
89	334	Eu+GO BP	DO	PD map
90	334	Eu+GO BP	DO	PD map
91	334	Eu+GO BP	DO	PD map
92	334	Eu+GO BP	DO	PD map
93	334	Eu+GO BP	DO	PD map
94	334	Eu+GO BP	DO	PD map
95	334	Eu+GO BP	DO	PD map
96	334	Eu+GO BP	DO	PD map
97	334	Eu+GO BP	DO	PD map
98	334	Eu+GO BP	DO	PD map
99	334	Eu+GO BP	DO	PD map
2	281	Eu+GO CC	DO	PD map
3	282	Eu+GO CC	DO	PD map
4	286	Eu+GO CC	DO	PD map
5	286	Eu+GO CC	DO	PD map
6	287	Eu+GO CC	DO	PD map
7	287	Eu+GO CC	DO	PD map
8	287	Eu+GO CC	DO	PD map
9	287	Eu+GO CC	DO	PD map
10	300	Eu+GO CC	DO	PD map
11	300	Eu+GO CC	DO	PD map
12	300	Eu+GO CC	DO	PD map
13	303	Eu+GO CC	DO	PD map
14	304	Eu+GO CC	DO	PD map
15	304	Eu+GO CC	DO	PD map
16	327	Eu+GO CC	DO	PD map
17	327	Eu+GO CC	DO	PD map
18	327	Eu+GO CC	DO	PD map
19	327	Eu+GO CC	DO	PD map
20	327	Eu+GO CC	DO	PD map
21	327	Eu+GO CC	DO	PD map
22	327	Eu+GO CC	DO	PD map
23	327	Eu+GO CC	DO	PD map
24	327	Eu+GO CC	DO	PD map
25	327	Eu+GO CC	DO	PD map
26	327	Eu+GO CC	DO	PD map
27	327	Eu+GO CC	DO	PD map
28	328	Eu+GO CC	DO	PD map
29	328	Eu+GO CC	DO	PD map
30	329	Eu+GO CC	DO	PD map
31	329	Eu+GO CC	DO	PD map
32	329	Eu+GO CC	DO	PD map
33	329	Eu+GO CC	DO	PD map
34	331	Eu+GO CC	DO	PD map
35	331	Eu+GO CC	DO	PD map
36	331	Eu+GO CC	DO	PD map
37	331	Eu+GO CC	DO	PD map
38	331	Eu+GO CC	DO	PD map
39	331	Eu+GO CC	DO	PD map
40	331	Eu+GO CC	DO	PD map
41	331	Eu+GO CC	DO	PD map
42	331	Eu+GO CC	DO	PD map
43	331	Eu+GO CC	DO	PD map
44	331	Eu+GO CC	DO	PD map
45	331	Eu+GO CC	DO	PD map
46	331	Eu+GO CC	DO	PD map
47	331	Eu+GO CC	DO	PD map
48	332	Eu+GO CC	DO	PD map
49	341	Eu+GO CC	DO	PD map
50	341	Eu+GO CC	DO	PD map
51	341	Eu+GO CC	DO	PD map
52	341	Eu+GO CC	DO	PD map
53	341	Eu+GO CC	DO	PD map
54	341	Eu+GO CC	DO	PD map
55	341	Eu+GO CC	DO	PD map
56	341	Eu+GO CC	DO	PD map
57	343	Eu+GO CC	DO	PD map
58	343	Eu+GO CC	DO	PD map
59	343	Eu+GO CC	DO	PD map
60	343	Eu+GO CC	DO	PD map
61	343	Eu+GO CC	DO	PD map
62	343	Eu+GO CC	DO	PD map
63	343	Eu+GO CC	DO	PD map
64	343	Eu+GO CC	DO	PD map
65	343	Eu+GO CC	DO	PD map
66	343	Eu+GO CC	DO	PD map
67	343	Eu+GO CC	DO	PD map
68	343	Eu+GO CC	DO	PD map
69	343	Eu+GO CC	DO	PD map
70	343	Eu+GO CC	DO	PD map
71	343	Eu+GO CC	DO	PD map
72	343	Eu+GO CC	DO	PD map
73	344	Eu+GO CC	DO	PD map
74	344	Eu+GO CC	DO	PD map
75	344	Eu+GO CC	DO	PD map
76	344	Eu+GO CC	DO	PD map
77	344	Eu+GO CC	DO	PD map
78	344	Eu+GO CC	DO	PD map
79	344	Eu+GO CC	DO	PD map
80	344	Eu+GO CC	DO	PD map
81	344	Eu+GO CC	DO	PD map
82	344	Eu+GO CC	DO	PD map
83	344	Eu+GO CC	DO	PD map
84	344	Eu+GO CC	DO	PD map
85	344	Eu+GO CC	DO	PD map
86	344	Eu+GO CC	DO	PD map
87	344	Eu+GO CC	DO	PD map
88	345	Eu+GO CC	DO	PD map
89	345	Eu+GO CC	DO	PD map
90	345	Eu+GO CC	DO	PD map
91	345	Eu+GO CC	DO	PD map
92	345	Eu+GO CC	DO	PD map
93	345	Eu+GO CC	DO	PD map
94	345	Eu+GO CC	DO	PD map
95	345	Eu+GO CC	DO	PD map
96	345	Eu+GO CC	DO	PD map
97	345	Eu+GO CC	DO	PD map
98	345	Eu+GO CC	DO	PD map
99	345	Eu+GO CC	DO	PD map
2	223	Eu+GO MF	DO	PD map
3	225	Eu+GO MF	DO	PD map
4	240	Eu+GO MF	DO	PD map
5	241	Eu+GO MF	DO	PD map
6	242	Eu+GO MF	DO	PD map
7	242	Eu+GO MF	DO	PD map
8	264	Eu+GO MF	DO	PD map
9	264	Eu+GO MF	DO	PD map
10	266	Eu+GO MF	DO	PD map
11	266	Eu+GO MF	DO	PD map
12	270	Eu+GO MF	DO	PD map
13	270	Eu+GO MF	DO	PD map
14	280	Eu+GO MF	DO	PD map
15	282	Eu+GO MF	DO	PD map
16	282	Eu+GO MF	DO	PD map
17	282	Eu+GO MF	DO	PD map
18	282	Eu+GO MF	DO	PD map
19	282	Eu+GO MF	DO	PD map
20	282	Eu+GO MF	DO	PD map
21	283	Eu+GO MF	DO	PD map
22	307	Eu+GO MF	DO	PD map
23	307	Eu+GO MF	DO	PD map
24	307	Eu+GO MF	DO	PD map
25	307	Eu+GO MF	DO	PD map
26	309	Eu+GO MF	DO	PD map
27	309	Eu+GO MF	DO	PD map
28	310	Eu+GO MF	DO	PD map
29	310	Eu+GO MF	DO	PD map
30	310	Eu+GO MF	DO	PD map
31	310	Eu+GO MF	DO	PD map
32	310	Eu+GO MF	DO	PD map
33	312	Eu+GO MF	DO	PD map
34	312	Eu+GO MF	DO	PD map
35	312	Eu+GO MF	DO	PD map
36	312	Eu+GO MF	DO	PD map
37	312	Eu+GO MF	DO	PD map
38	312	Eu+GO MF	DO	PD map
39	329	Eu+GO MF	DO	PD map
40	330	Eu+GO MF	DO	PD map
41	330	Eu+GO MF	DO	PD map
42	330	Eu+GO MF	DO	PD map
43	330	Eu+GO MF	DO	PD map
44	330	Eu+GO MF	DO	PD map
45	330	Eu+GO MF	DO	PD map
46	330	Eu+GO MF	DO	PD map
47	330	Eu+GO MF	DO	PD map
48	330	Eu+GO MF	DO	PD map
49	330	Eu+GO MF	DO	PD map
50	330	Eu+GO MF	DO	PD map
51	330	Eu+GO MF	DO	PD map
52	330	Eu+GO MF	DO	PD map
53	330	Eu+GO MF	DO	PD map
54	330	Eu+GO MF	DO	PD map
55	330	Eu+GO MF	DO	PD map
56	330	Eu+GO MF	DO	PD map
57	330	Eu+GO MF	DO	PD map
58	330	Eu+GO MF	DO	PD map
59	330	Eu+GO MF	DO	PD map
60	330	Eu+GO MF	DO	PD map
61	330	Eu+GO MF	DO	PD map
62	330	Eu+GO MF	DO	PD map
63	330	Eu+GO MF	DO	PD map
64	330	Eu+GO MF	DO	PD map
65	330	Eu+GO MF	DO	PD map
66	330	Eu+GO MF	DO	PD map
67	331	Eu+GO MF	DO	PD map
68	331	Eu+GO MF	DO	PD map
69	331	Eu+GO MF	DO	PD map
70	331	Eu+GO MF	DO	PD map
71	331	Eu+GO MF	DO	PD map
72	331	Eu+GO MF	DO	PD map
73	331	Eu+GO MF	DO	PD map
74	331	Eu+GO MF	DO	PD map
75	331	Eu+GO MF	DO	PD map
76	331	Eu+GO MF	DO	PD map
77	331	Eu+GO MF	DO	PD map
78	333	Eu+GO MF	DO	PD map
79	333	Eu+GO MF	DO	PD map
80	333	Eu+GO MF	DO	PD map
81	333	Eu+GO MF	DO	PD map
82	333	Eu+GO MF	DO	PD map
83	333	Eu+GO MF	DO	PD map
84	333	Eu+GO MF	DO	PD map
85	333	Eu+GO MF	DO	PD map
86	333	Eu+GO MF	DO	PD map
87	333	Eu+GO MF	DO	PD map
88	334	Eu+GO MF	DO	PD map
89	334	Eu+GO MF	DO	PD map
90	334	Eu+GO MF	DO	PD map
91	334	Eu+GO MF	DO	PD map
92	334	Eu+GO MF	DO	PD map
93	334	Eu+GO MF	DO	PD map
94	334	Eu+GO MF	DO	PD map
95	334	Eu+GO MF	DO	PD map
96	334	Eu+GO MF	DO	PD map
97	334	Eu+GO MF	DO	PD map
98	334	Eu+GO MF	DO	PD map
99	334	Eu+GO MF	DO	PD map
2	285	Eu+Net	DO	PD map
3	287	Eu+Net	DO	PD map
4	289	Eu+Net	DO	PD map
5	289	Eu+Net	DO	PD map
6	289	Eu+Net	DO	PD map
7	291	Eu+Net	DO	PD map
8	291	Eu+Net	DO	PD map
9	310	Eu+Net	DO	PD map
10	312	Eu+Net	DO	PD map
11	312	Eu+Net	DO	PD map
12	312	Eu+Net	DO	PD map
13	312	Eu+Net	DO	PD map
14	330	Eu+Net	DO	PD map
15	330	Eu+Net	DO	PD map
16	330	Eu+Net	DO	PD map
17	330	Eu+Net	DO	PD map
18	330	Eu+Net	DO	PD map
19	330	Eu+Net	DO	PD map
20	330	Eu+Net	DO	PD map
21	330	Eu+Net	DO	PD map
22	330	Eu+Net	DO	PD map
23	330	Eu+Net	DO	PD map
24	330	Eu+Net	DO	PD map
25	330	Eu+Net	DO	PD map
26	334	Eu+Net	DO	PD map
27	334	Eu+Net	DO	PD map
28	334	Eu+Net	DO	PD map
29	334	Eu+Net	DO	PD map
30	334	Eu+Net	DO	PD map
31	334	Eu+Net	DO	PD map
32	334	Eu+Net	DO	PD map
33	334	Eu+Net	DO	PD map
34	334	Eu+Net	DO	PD map
35	334	Eu+Net	DO	PD map
36	334	Eu+Net	DO	PD map
37	334	Eu+Net	DO	PD map
38	334	Eu+Net	DO	PD map
39	334	Eu+Net	DO	PD map
40	334	Eu+Net	DO	PD map
41	334	Eu+Net	DO	PD map
42	336	Eu+Net	DO	PD map
43	336	Eu+Net	DO	PD map
44	336	Eu+Net	DO	PD map
45	336	Eu+Net	DO	PD map
46	336	Eu+Net	DO	PD map
47	336	Eu+Net	DO	PD map
48	336	Eu+Net	DO	PD map
49	336	Eu+Net	DO	PD map
50	336	Eu+Net	DO	PD map
51	336	Eu+Net	DO	PD map
52	336	Eu+Net	DO	PD map
53	338	Eu+Net	DO	PD map
54	338	Eu+Net	DO	PD map
55	338	Eu+Net	DO	PD map
56	338	Eu+Net	DO	PD map
57	338	Eu+Net	DO	PD map
58	338	Eu+Net	DO	PD map
59	338	Eu+Net	DO	PD map
60	338	Eu+Net	DO	PD map
61	338	Eu+Net	DO	PD map
62	338	Eu+Net	DO	PD map
63	338	Eu+Net	DO	PD map
64	338	Eu+Net	DO	PD map
65	338	Eu+Net	DO	PD map
66	338	Eu+Net	DO	PD map
67	338	Eu+Net	DO	PD map
68	338	Eu+Net	DO	PD map
69	338	Eu+Net	DO	PD map
70	338	Eu+Net	DO	PD map
71	338	Eu+Net	DO	PD map
72	338	Eu+Net	DO	PD map
73	338	Eu+Net	DO	PD map
74	338	Eu+Net	DO	PD map
75	338	Eu+Net	DO	PD map
76	338	Eu+Net	DO	PD map
77	338	Eu+Net	DO	PD map
78	338	Eu+Net	DO	PD map
79	338	Eu+Net	DO	PD map
80	338	Eu+Net	DO	PD map
81	338	Eu+Net	DO	PD map
82	338	Eu+Net	DO	PD map
83	338	Eu+Net	DO	PD map
84	338	Eu+Net	DO	PD map
85	338	Eu+Net	DO	PD map
86	338	Eu+Net	DO	PD map
87	338	Eu+Net	DO	PD map
88	338	Eu+Net	DO	PD map
89	338	Eu+Net	DO	PD map
90	338	Eu+Net	DO	PD map
91	338	Eu+Net	DO	PD map
92	339	Eu+Net	DO	PD map
93	339	Eu+Net	DO	PD map
94	339	Eu+Net	DO	PD map
95	339	Eu+Net	DO	PD map
96	339	Eu+Net	DO	PD map
97	339	Eu+Net	DO	PD map
98	339	Eu+Net	DO	PD map
99	339	Eu+Net	DO	PD map
2	29	Net+GO BP	DO	PD map
3	81	Net+GO BP	DO	PD map
4	82	Net+GO BP	DO	PD map
5	86	Net+GO BP	DO	PD map
6	88	Net+GO BP	DO	PD map
7	88	Net+GO BP	DO	PD map
8	131	Net+GO BP	DO	PD map
9	132	Net+GO BP	DO	PD map
10	133	Net+GO BP	DO	PD map
11	136	Net+GO BP	DO	PD map
12	144	Net+GO BP	DO	PD map
13	149	Net+GO BP	DO	PD map
14	149	Net+GO BP	DO	PD map
15	208	Net+GO BP	DO	PD map
16	208	Net+GO BP	DO	PD map
17	208	Net+GO BP	DO	PD map
18	208	Net+GO BP	DO	PD map
19	208	Net+GO BP	DO	PD map
20	208	Net+GO BP	DO	PD map
21	208	Net+GO BP	DO	PD map
22	215	Net+GO BP	DO	PD map
23	216	Net+GO BP	DO	PD map
24	216	Net+GO BP	DO	PD map
25	217	Net+GO BP	DO	PD map
26	219	Net+GO BP	DO	PD map
27	219	Net+GO BP	DO	PD map
28	219	Net+GO BP	DO	PD map
29	223	Net+GO BP	DO	PD map
30	223	Net+GO BP	DO	PD map
31	223	Net+GO BP	DO	PD map
32	254	Net+GO BP	DO	PD map
33	254	Net+GO BP	DO	PD map
34	254	Net+GO BP	DO	PD map
35	254	Net+GO BP	DO	PD map
36	263	Net+GO BP	DO	PD map
37	263	Net+GO BP	DO	PD map
38	263	Net+GO BP	DO	PD map
39	263	Net+GO BP	DO	PD map
40	263	Net+GO BP	DO	PD map
41	263	Net+GO BP	DO	PD map
42	263	Net+GO BP	DO	PD map
43	268	Net+GO BP	DO	PD map
44	268	Net+GO BP	DO	PD map
45	268	Net+GO BP	DO	PD map
46	268	Net+GO BP	DO	PD map
47	268	Net+GO BP	DO	PD map
48	268	Net+GO BP	DO	PD map
49	268	Net+GO BP	DO	PD map
50	270	Net+GO BP	DO	PD map
51	270	Net+GO BP	DO	PD map
52	270	Net+GO BP	DO	PD map
53	279	Net+GO BP	DO	PD map
54	279	Net+GO BP	DO	PD map
55	279	Net+GO BP	DO	PD map
56	279	Net+GO BP	DO	PD map
57	279	Net+GO BP	DO	PD map
58	279	Net+GO BP	DO	PD map
59	279	Net+GO BP	DO	PD map
60	279	Net+GO BP	DO	PD map
61	279	Net+GO BP	DO	PD map
62	282	Net+GO BP	DO	PD map
63	282	Net+GO BP	DO	PD map
64	282	Net+GO BP	DO	PD map
65	282	Net+GO BP	DO	PD map
66	282	Net+GO BP	DO	PD map
67	282	Net+GO BP	DO	PD map
68	282	Net+GO BP	DO	PD map
69	282	Net+GO BP	DO	PD map
70	282	Net+GO BP	DO	PD map
71	282	Net+GO BP	DO	PD map
72	282	Net+GO BP	DO	PD map
73	282	Net+GO BP	DO	PD map
74	282	Net+GO BP	DO	PD map
75	286	Net+GO BP	DO	PD map
76	287	Net+GO BP	DO	PD map
77	287	Net+GO BP	DO	PD map
78	287	Net+GO BP	DO	PD map
79	287	Net+GO BP	DO	PD map
80	287	Net+GO BP	DO	PD map
81	289	Net+GO BP	DO	PD map
82	289	Net+GO BP	DO	PD map
83	289	Net+GO BP	DO	PD map
84	289	Net+GO BP	DO	PD map
85	289	Net+GO BP	DO	PD map
86	289	Net+GO BP	DO	PD map
87	289	Net+GO BP	DO	PD map
88	289	Net+GO BP	DO	PD map
89	289	Net+GO BP	DO	PD map
90	289	Net+GO BP	DO	PD map
91	289	Net+GO BP	DO	PD map
92	289	Net+GO BP	DO	PD map
93	289	Net+GO BP	DO	PD map
94	289	Net+GO BP	DO	PD map
95	289	Net+GO BP	DO	PD map
96	289	Net+GO BP	DO	PD map
97	289	Net+GO BP	DO	PD map
98	289	Net+GO BP	DO	PD map
99	289	Net+GO BP	DO	PD map
2	29	Net+GO CC	DO	PD map
3	81	Net+GO CC	DO	PD map
4	82	Net+GO CC	DO	PD map
5	86	Net+GO CC	DO	PD map
6	88	Net+GO CC	DO	PD map
7	88	Net+GO CC	DO	PD map
8	88	Net+GO CC	DO	PD map
9	123	Net+GO CC	DO	PD map
10	123	Net+GO CC	DO	PD map
11	125	Net+GO CC	DO	PD map
12	125	Net+GO CC	DO	PD map
13	136	Net+GO CC	DO	PD map
14	138	Net+GO CC	DO	PD map
15	138	Net+GO CC	DO	PD map
16	138	Net+GO CC	DO	PD map
17	138	Net+GO CC	DO	PD map
18	140	Net+GO CC	DO	PD map
19	140	Net+GO CC	DO	PD map
20	140	Net+GO CC	DO	PD map
21	140	Net+GO CC	DO	PD map
22	225	Net+GO CC	DO	PD map
23	225	Net+GO CC	DO	PD map
24	225	Net+GO CC	DO	PD map
25	225	Net+GO CC	DO	PD map
26	225	Net+GO CC	DO	PD map
27	225	Net+GO CC	DO	PD map
28	225	Net+GO CC	DO	PD map
29	225	Net+GO CC	DO	PD map
30	225	Net+GO CC	DO	PD map
31	225	Net+GO CC	DO	PD map
32	225	Net+GO CC	DO	PD map
33	225	Net+GO CC	DO	PD map
34	225	Net+GO CC	DO	PD map
35	225	Net+GO CC	DO	PD map
36	225	Net+GO CC	DO	PD map
37	225	Net+GO CC	DO	PD map
38	226	Net+GO CC	DO	PD map
39	235	Net+GO CC	DO	PD map
40	245	Net+GO CC	DO	PD map
41	245	Net+GO CC	DO	PD map
42	248	Net+GO CC	DO	PD map
43	248	Net+GO CC	DO	PD map
44	248	Net+GO CC	DO	PD map
45	248	Net+GO CC	DO	PD map
46	248	Net+GO CC	DO	PD map
47	248	Net+GO CC	DO	PD map
48	248	Net+GO CC	DO	PD map
49	248	Net+GO CC	DO	PD map
50	248	Net+GO CC	DO	PD map
51	248	Net+GO CC	DO	PD map
52	248	Net+GO CC	DO	PD map
53	248	Net+GO CC	DO	PD map
54	248	Net+GO CC	DO	PD map
55	248	Net+GO CC	DO	PD map
56	250	Net+GO CC	DO	PD map
57	250	Net+GO CC	DO	PD map
58	250	Net+GO CC	DO	PD map
59	250	Net+GO CC	DO	PD map
60	250	Net+GO CC	DO	PD map
61	250	Net+GO CC	DO	PD map
62	250	Net+GO CC	DO	PD map
63	250	Net+GO CC	DO	PD map
64	250	Net+GO CC	DO	PD map
65	250	Net+GO CC	DO	PD map
66	250	Net+GO CC	DO	PD map
67	250	Net+GO CC	DO	PD map
68	250	Net+GO CC	DO	PD map
69	250	Net+GO CC	DO	PD map
70	250	Net+GO CC	DO	PD map
71	250	Net+GO CC	DO	PD map
72	250	Net+GO CC	DO	PD map
73	250	Net+GO CC	DO	PD map
74	250	Net+GO CC	DO	PD map
75	250	Net+GO CC	DO	PD map
76	250	Net+GO CC	DO	PD map
77	250	Net+GO CC	DO	PD map
78	250	Net+GO CC	DO	PD map
79	250	Net+GO CC	DO	PD map
80	250	Net+GO CC	DO	PD map
81	250	Net+GO CC	DO	PD map
82	250	Net+GO CC	DO	PD map
83	250	Net+GO CC	DO	PD map
84	250	Net+GO CC	DO	PD map
85	250	Net+GO CC	DO	PD map
86	250	Net+GO CC	DO	PD map
87	250	Net+GO CC	DO	PD map
88	250	Net+GO CC	DO	PD map
89	250	Net+GO CC	DO	PD map
90	250	Net+GO CC	DO	PD map
91	250	Net+GO CC	DO	PD map
92	250	Net+GO CC	DO	PD map
93	250	Net+GO CC	DO	PD map
94	250	Net+GO CC	DO	PD map
95	250	Net+GO CC	DO	PD map
96	250	Net+GO CC	DO	PD map
97	250	Net+GO CC	DO	PD map
98	250	Net+GO CC	DO	PD map
99	250	Net+GO CC	DO	PD map
2	29	Net+GO MF	DO	PD map
3	81	Net+GO MF	DO	PD map
4	82	Net+GO MF	DO	PD map
5	86	Net+GO MF	DO	PD map
6	88	Net+GO MF	DO	PD map
7	88	Net+GO MF	DO	PD map
8	88	Net+GO MF	DO	PD map
9	89	Net+GO MF	DO	PD map
10	89	Net+GO MF	DO	PD map
11	89	Net+GO MF	DO	PD map
12	93	Net+GO MF	DO	PD map
13	98	Net+GO MF	DO	PD map
14	118	Net+GO MF	DO	PD map
15	118	Net+GO MF	DO	PD map
16	118	Net+GO MF	DO	PD map
17	118	Net+GO MF	DO	PD map
18	118	Net+GO MF	DO	PD map
19	119	Net+GO MF	DO	PD map
20	119	Net+GO MF	DO	PD map
21	119	Net+GO MF	DO	PD map
22	120	Net+GO MF	DO	PD map
23	120	Net+GO MF	DO	PD map
24	120	Net+GO MF	DO	PD map
25	120	Net+GO MF	DO	PD map
26	120	Net+GO MF	DO	PD map
27	120	Net+GO MF	DO	PD map
28	120	Net+GO MF	DO	PD map
29	120	Net+GO MF	DO	PD map
30	126	Net+GO MF	DO	PD map
31	126	Net+GO MF	DO	PD map
32	126	Net+GO MF	DO	PD map
33	126	Net+GO MF	DO	PD map
34	129	Net+GO MF	DO	PD map
35	130	Net+GO MF	DO	PD map
36	130	Net+GO MF	DO	PD map
37	130	Net+GO MF	DO	PD map
38	131	Net+GO MF	DO	PD map
39	131	Net+GO MF	DO	PD map
40	131	Net+GO MF	DO	PD map
41	131	Net+GO MF	DO	PD map
42	131	Net+GO MF	DO	PD map
43	138	Net+GO MF	DO	PD map
44	138	Net+GO MF	DO	PD map
45	138	Net+GO MF	DO	PD map
46	138	Net+GO MF	DO	PD map
47	138	Net+GO MF	DO	PD map
48	153	Net+GO MF	DO	PD map
49	154	Net+GO MF	DO	PD map
50	154	Net+GO MF	DO	PD map
51	154	Net+GO MF	DO	PD map
52	154	Net+GO MF	DO	PD map
53	154	Net+GO MF	DO	PD map
54	154	Net+GO MF	DO	PD map
55	156	Net+GO MF	DO	PD map
56	156	Net+GO MF	DO	PD map
57	157	Net+GO MF	DO	PD map
58	157	Net+GO MF	DO	PD map
59	157	Net+GO MF	DO	PD map
60	157	Net+GO MF	DO	PD map
61	157	Net+GO MF	DO	PD map
62	157	Net+GO MF	DO	PD map
63	157	Net+GO MF	DO	PD map
64	157	Net+GO MF	DO	PD map
65	157	Net+GO MF	DO	PD map
66	157	Net+GO MF	DO	PD map
67	157	Net+GO MF	DO	PD map
68	157	Net+GO MF	DO	PD map
69	157	Net+GO MF	DO	PD map
70	157	Net+GO MF	DO	PD map
71	157	Net+GO MF	DO	PD map
72	157	Net+GO MF	DO	PD map
73	157	Net+GO MF	DO	PD map
74	159	Net+GO MF	DO	PD map
75	159	Net+GO MF	DO	PD map
76	161	Net+GO MF	DO	PD map
77	161	Net+GO MF	DO	PD map
78	161	Net+GO MF	DO	PD map
79	161	Net+GO MF	DO	PD map
80	161	Net+GO MF	DO	PD map
81	161	Net+GO MF	DO	PD map
82	161	Net+GO MF	DO	PD map
83	162	Net+GO MF	DO	PD map
84	162	Net+GO MF	DO	PD map
85	162	Net+GO MF	DO	PD map
86	162	Net+GO MF	DO	PD map
87	162	Net+GO MF	DO	PD map
88	162	Net+GO MF	DO	PD map
89	162	Net+GO MF	DO	PD map
90	162	Net+GO MF	DO	PD map
91	162	Net+GO MF	DO	PD map
92	162	Net+GO MF	DO	PD map
93	162	Net+GO MF	DO	PD map
94	162	Net+GO MF	DO	PD map
95	162	Net+GO MF	DO	PD map
96	162	Net+GO MF	DO	PD map
97	162	Net+GO MF	DO	PD map
98	162	Net+GO MF	DO	PD map
99	162	Net+GO MF	DO	PD map
2	275	expert	DO	PD map
3	275	expert	DO	PD map
4	275	expert	DO	PD map
5	275	expert	DO	PD map
6	275	expert	DO	PD map
7	275	expert	DO	PD map
8	275	expert	DO	PD map
9	275	expert	DO	PD map
10	275	expert	DO	PD map
11	275	expert	DO	PD map
12	275	expert	DO	PD map
13	275	expert	DO	PD map
14	275	expert	DO	PD map
15	275	expert	DO	PD map
16	275	expert	DO	PD map
17	275	expert	DO	PD map
18	275	expert	DO	PD map
19	275	expert	DO	PD map
20	275	expert	DO	PD map
21	275	expert	DO	PD map
22	275	expert	DO	PD map
23	275	expert	DO	PD map
24	275	expert	DO	PD map
25	275	expert	DO	PD map
26	275	expert	DO	PD map
27	275	expert	DO	PD map
28	275	expert	DO	PD map
29	275	expert	DO	PD map
30	275	expert	DO	PD map
31	275	expert	DO	PD map
32	275	expert	DO	PD map
33	275	expert	DO	PD map
34	275	expert	DO	PD map
35	275	expert	DO	PD map
36	275	expert	DO	PD map
37	275	expert	DO	PD map
38	275	expert	DO	PD map
39	275	expert	DO	PD map
40	275	expert	DO	PD map
41	275	expert	DO	PD map
42	275	expert	DO	PD map
43	275	expert	DO	PD map
44	275	expert	DO	PD map
45	275	expert	DO	PD map
46	275	expert	DO	PD map
47	275	expert	DO	PD map
48	275	expert	DO	PD map
49	275	expert	DO	PD map
50	275	expert	DO	PD map
51	275	expert	DO	PD map
52	275	expert	DO	PD map
53	275	expert	DO	PD map
54	275	expert	DO	PD map
55	275	expert	DO	PD map
56	275	expert	DO	PD map
57	275	expert	DO	PD map
58	275	expert	DO	PD map
59	275	expert	DO	PD map
60	275	expert	DO	PD map
61	275	expert	DO	PD map
62	275	expert	DO	PD map
63	275	expert	DO	PD map
64	275	expert	DO	PD map
65	275	expert	DO	PD map
66	275	expert	DO	PD map
67	275	expert	DO	PD map
68	275	expert	DO	PD map
69	275	expert	DO	PD map
70	275	expert	DO	PD map
71	275	expert	DO	PD map
72	275	expert	DO	PD map
73	275	expert	DO	PD map
74	275	expert	DO	PD map
75	275	expert	DO	PD map
76	275	expert	DO	PD map
77	275	expert	DO	PD map
78	275	expert	DO	PD map
79	275	expert	DO	PD map
80	275	expert	DO	PD map
81	275	expert	DO	PD map
82	275	expert	DO	PD map
83	275	expert	DO	PD map
84	275	expert	DO	PD map
85	275	expert	DO	PD map
86	275	expert	DO	PD map
87	275	expert	DO	PD map
88	275	expert	DO	PD map
89	275	expert	DO	PD map
90	275	expert	DO	PD map
91	275	expert	DO	PD map
92	275	expert	DO	PD map
93	275	expert	DO	PD map
94	275	expert	DO	PD map
95	275	expert	DO	PD map
96	275	expert	DO	PD map
97	275	expert	DO	PD map
98	275	expert	DO	PD map
99	275	expert	DO	PD map
2	379	Eu > GO BP	GO	PD map
3	651	Eu > GO BP	GO	PD map
4	1148	Eu > GO BP	GO	PD map
5	1200	Eu > GO BP	GO	PD map
6	1356	Eu > GO BP	GO	PD map
7	1380	Eu > GO BP	GO	PD map
8	1391	Eu > GO BP	GO	PD map
9	1456	Eu > GO BP	GO	PD map
10	1510	Eu > GO BP	GO	PD map
11	1535	Eu > GO BP	GO	PD map
12	1536	Eu > GO BP	GO	PD map
13	1562	Eu > GO BP	GO	PD map
14	1589	Eu > GO BP	GO	PD map
15	1608	Eu > GO BP	GO	PD map
16	1613	Eu > GO BP	GO	PD map
17	1615	Eu > GO BP	GO	PD map
18	1616	Eu > GO BP	GO	PD map
19	1625	Eu > GO BP	GO	PD map
20	1661	Eu > GO BP	GO	PD map
21	1697	Eu > GO BP	GO	PD map
22	1712	Eu > GO BP	GO	PD map
23	1713	Eu > GO BP	GO	PD map
24	1734	Eu > GO BP	GO	PD map
25	1756	Eu > GO BP	GO	PD map
26	1756	Eu > GO BP	GO	PD map
27	1759	Eu > GO BP	GO	PD map
28	1759	Eu > GO BP	GO	PD map
29	1773	Eu > GO BP	GO	PD map
30	1803	Eu > GO BP	GO	PD map
31	1806	Eu > GO BP	GO	PD map
32	1808	Eu > GO BP	GO	PD map
33	1810	Eu > GO BP	GO	PD map
34	1812	Eu > GO BP	GO	PD map
35	1812	Eu > GO BP	GO	PD map
36	1813	Eu > GO BP	GO	PD map
37	1818	Eu > GO BP	GO	PD map
38	1818	Eu > GO BP	GO	PD map
39	1820	Eu > GO BP	GO	PD map
40	1820	Eu > GO BP	GO	PD map
41	1835	Eu > GO BP	GO	PD map
42	1835	Eu > GO BP	GO	PD map
43	1835	Eu > GO BP	GO	PD map
44	1838	Eu > GO BP	GO	PD map
45	1838	Eu > GO BP	GO	PD map
46	1839	Eu > GO BP	GO	PD map
47	1840	Eu > GO BP	GO	PD map
48	1857	Eu > GO BP	GO	PD map
49	1859	Eu > GO BP	GO	PD map
50	1860	Eu > GO BP	GO	PD map
51	1860	Eu > GO BP	GO	PD map
52	1860	Eu > GO BP	GO	PD map
2	343	Eu > GO CC	GO	PD map
3	547	Eu > GO CC	GO	PD map
4	686	Eu > GO CC	GO	PD map
2	156	Eu > GO MF	GO	PD map
2	291	Eu > Net	GO	PD map
3	921	Eu > Net	GO	PD map
4	1104	Eu > Net	GO	PD map
5	1153	Eu > Net	GO	PD map
6	1214	Eu > Net	GO	PD map
7	1291	Eu > Net	GO	PD map
8	1352	Eu > Net	GO	PD map
9	1417	Eu > Net	GO	PD map
10	1436	Eu > Net	GO	PD map
11	1456	Eu > Net	GO	PD map
12	1468	Eu > Net	GO	PD map
13	1470	Eu > Net	GO	PD map
14	1519	Eu > Net	GO	PD map
15	1549	Eu > Net	GO	PD map
16	1554	Eu > Net	GO	PD map
17	1585	Eu > Net	GO	PD map
18	1595	Eu > Net	GO	PD map
19	1602	Eu > Net	GO	PD map
20	1603	Eu > Net	GO	PD map
21	1625	Eu > Net	GO	PD map
22	1626	Eu > Net	GO	PD map
23	1628	Eu > Net	GO	PD map
24	1651	Eu > Net	GO	PD map
25	1652	Eu > Net	GO	PD map
26	1671	Eu > Net	GO	PD map
27	1690	Eu > Net	GO	PD map
28	1693	Eu > Net	GO	PD map
29	1704	Eu > Net	GO	PD map
30	1730	Eu > Net	GO	PD map
31	1741	Eu > Net	GO	PD map
32	1757	Eu > Net	GO	PD map
33	1758	Eu > Net	GO	PD map
34	1760	Eu > Net	GO	PD map
35	1768	Eu > Net	GO	PD map
36	1771	Eu > Net	GO	PD map
37	1773	Eu > Net	GO	PD map
38	1775	Eu > Net	GO	PD map
39	1777	Eu > Net	GO	PD map
40	1782	Eu > Net	GO	PD map
41	1783	Eu > Net	GO	PD map
42	1783	Eu > Net	GO	PD map
43	1787	Eu > Net	GO	PD map
44	1794	Eu > Net	GO	PD map
45	1794	Eu > Net	GO	PD map
46	1799	Eu > Net	GO	PD map
47	1799	Eu > Net	GO	PD map
48	1799	Eu > Net	GO	PD map
49	1799	Eu > Net	GO	PD map
50	1804	Eu > Net	GO	PD map
51	1804	Eu > Net	GO	PD map
52	1805	Eu > Net	GO	PD map
53	1807	Eu > Net	GO	PD map
54	1807	Eu > Net	GO	PD map
55	1817	Eu > Net	GO	PD map
56	1830	Eu > Net	GO	PD map
57	1833	Eu > Net	GO	PD map
58	1833	Eu > Net	GO	PD map
59	1833	Eu > Net	GO	PD map
60	1841	Eu > Net	GO	PD map
61	1842	Eu > Net	GO	PD map
62	1846	Eu > Net	GO	PD map
63	1847	Eu > Net	GO	PD map
64	1847	Eu > Net	GO	PD map
65	1848	Eu > Net	GO	PD map
66	1848	Eu > Net	GO	PD map
67	1848	Eu > Net	GO	PD map
68	1848	Eu > Net	GO	PD map
69	1849	Eu > Net	GO	PD map
70	1864	Eu > Net	GO	PD map
71	1864	Eu > Net	GO	PD map
72	1870	Eu > Net	GO	PD map
73	1870	Eu > Net	GO	PD map
74	1871	Eu > Net	GO	PD map
75	1871	Eu > Net	GO	PD map
76	1871	Eu > Net	GO	PD map
77	1871	Eu > Net	GO	PD map
78	1875	Eu > Net	GO	PD map
79	1892	Eu > Net	GO	PD map
80	1892	Eu > Net	GO	PD map
81	1894	Eu > Net	GO	PD map
82	1905	Eu > Net	GO	PD map
83	1905	Eu > Net	GO	PD map
84	1910	Eu > Net	GO	PD map
85	1910	Eu > Net	GO	PD map
86	1910	Eu > Net	GO	PD map
87	1910	Eu > Net	GO	PD map
88	1929	Eu > Net	GO	PD map
2	940	GO BP > Eu	GO	PD map
3	1379	GO BP > Eu	GO	PD map
4	1403	GO BP > Eu	GO	PD map
5	1451	GO BP > Eu	GO	PD map
6	1646	GO BP > Eu	GO	PD map
7	1720	GO BP > Eu	GO	PD map
8	1776	GO BP > Eu	GO	PD map
9	1836	GO BP > Eu	GO	PD map
10	1851	GO BP > Eu	GO	PD map
11	1869	GO BP > Eu	GO	PD map
12	1942	GO BP > Eu	GO	PD map
13	1948	GO BP > Eu	GO	PD map
14	1993	GO BP > Eu	GO	PD map
15	1998	GO BP > Eu	GO	PD map
16	2030	GO BP > Eu	GO	PD map
17	2031	GO BP > Eu	GO	PD map
18	2032	GO BP > Eu	GO	PD map
19	2034	GO BP > Eu	GO	PD map
20	2061	GO BP > Eu	GO	PD map
21	2068	GO BP > Eu	GO	PD map
22	2085	GO BP > Eu	GO	PD map
23	2086	GO BP > Eu	GO	PD map
24	2092	GO BP > Eu	GO	PD map
25	2094	GO BP > Eu	GO	PD map
26	2096	GO BP > Eu	GO	PD map
27	2123	GO BP > Eu	GO	PD map
28	2125	GO BP > Eu	GO	PD map
29	2126	GO BP > Eu	GO	PD map
30	2130	GO BP > Eu	GO	PD map
31	2141	GO BP > Eu	GO	PD map
32	2143	GO BP > Eu	GO	PD map
33	2143	GO BP > Eu	GO	PD map
34	2143	GO BP > Eu	GO	PD map
35	2145	GO BP > Eu	GO	PD map
36	2146	GO BP > Eu	GO	PD map
37	2147	GO BP > Eu	GO	PD map
38	2148	GO BP > Eu	GO	PD map
39	2149	GO BP > Eu	GO	PD map
40	2150	GO BP > Eu	GO	PD map
41	2150	GO BP > Eu	GO	PD map
42	2160	GO BP > Eu	GO	PD map
43	2172	GO BP > Eu	GO	PD map
44	2174	GO BP > Eu	GO	PD map
45	2178	GO BP > Eu	GO	PD map
46	2178	GO BP > Eu	GO	PD map
47	2180	GO BP > Eu	GO	PD map
48	2180	GO BP > Eu	GO	PD map
49	2181	GO BP > Eu	GO	PD map
50	2188	GO BP > Eu	GO	PD map
51	2188	GO BP > Eu	GO	PD map
52	2193	GO BP > Eu	GO	PD map
53	2193	GO BP > Eu	GO	PD map
54	2193	GO BP > Eu	GO	PD map
55	2194	GO BP > Eu	GO	PD map
56	2197	GO BP > Eu	GO	PD map
57	2198	GO BP > Eu	GO	PD map
58	2198	GO BP > Eu	GO	PD map
59	2201	GO BP > Eu	GO	PD map
60	2203	GO BP > Eu	GO	PD map
61	2203	GO BP > Eu	GO	PD map
2	930	GO BP > Net	GO	PD map
3	1282	GO BP > Net	GO	PD map
4	1396	GO BP > Net	GO	PD map
5	1452	GO BP > Net	GO	PD map
6	1558	GO BP > Net	GO	PD map
7	1587	GO BP > Net	GO	PD map
8	1680	GO BP > Net	GO	PD map
9	1749	GO BP > Net	GO	PD map
10	1761	GO BP > Net	GO	PD map
11	1774	GO BP > Net	GO	PD map
12	1784	GO BP > Net	GO	PD map
13	1847	GO BP > Net	GO	PD map
14	1857	GO BP > Net	GO	PD map
15	1948	GO BP > Net	GO	PD map
16	1955	GO BP > Net	GO	PD map
17	1976	GO BP > Net	GO	PD map
18	1980	GO BP > Net	GO	PD map
19	1980	GO BP > Net	GO	PD map
20	1989	GO BP > Net	GO	PD map
21	2026	GO BP > Net	GO	PD map
22	2038	GO BP > Net	GO	PD map
23	2072	GO BP > Net	GO	PD map
24	2072	GO BP > Net	GO	PD map
25	2076	GO BP > Net	GO	PD map
26	2081	GO BP > Net	GO	PD map
27	2082	GO BP > Net	GO	PD map
28	2089	GO BP > Net	GO	PD map
29	2091	GO BP > Net	GO	PD map
30	2093	GO BP > Net	GO	PD map
31	2093	GO BP > Net	GO	PD map
32	2093	GO BP > Net	GO	PD map
33	2093	GO BP > Net	GO	PD map
34	2094	GO BP > Net	GO	PD map
35	2094	GO BP > Net	GO	PD map
36	2095	GO BP > Net	GO	PD map
37	2097	GO BP > Net	GO	PD map
38	2131	GO BP > Net	GO	PD map
39	2137	GO BP > Net	GO	PD map
40	2139	GO BP > Net	GO	PD map
41	2139	GO BP > Net	GO	PD map
42	2147	GO BP > Net	GO	PD map
43	2164	GO BP > Net	GO	PD map
44	2183	GO BP > Net	GO	PD map
45	2184	GO BP > Net	GO	PD map
46	2184	GO BP > Net	GO	PD map
47	2184	GO BP > Net	GO	PD map
48	2185	GO BP > Net	GO	PD map
49	2185	GO BP > Net	GO	PD map
50	2189	GO BP > Net	GO	PD map
51	2189	GO BP > Net	GO	PD map
52	2192	GO BP > Net	GO	PD map
53	2192	GO BP > Net	GO	PD map
54	2205	GO BP > Net	GO	PD map
55	2210	GO BP > Net	GO	PD map
56	2210	GO BP > Net	GO	PD map
57	2210	GO BP > Net	GO	PD map
58	2211	GO BP > Net	GO	PD map
59	2211	GO BP > Net	GO	PD map
2	582	GO CC > Eu	GO	PD map
3	803	GO CC > Eu	GO	PD map
4	848	GO CC > Eu	GO	PD map
5	970	GO CC > Eu	GO	PD map
6	981	GO CC > Eu	GO	PD map
7	1008	GO CC > Eu	GO	PD map
8	1022	GO CC > Eu	GO	PD map
9	1029	GO CC > Eu	GO	PD map
10	1078	GO CC > Eu	GO	PD map
11	1082	GO CC > Eu	GO	PD map
12	1183	GO CC > Eu	GO	PD map
13	1288	GO CC > Eu	GO	PD map
14	1294	GO CC > Eu	GO	PD map
15	1303	GO CC > Eu	GO	PD map
16	1353	GO CC > Eu	GO	PD map
17	1393	GO CC > Eu	GO	PD map
18	1410	GO CC > Eu	GO	PD map
19	1416	GO CC > Eu	GO	PD map
20	1468	GO CC > Eu	GO	PD map
21	1474	GO CC > Eu	GO	PD map
22	1525	GO CC > Eu	GO	PD map
23	1525	GO CC > Eu	GO	PD map
24	1538	GO CC > Eu	GO	PD map
25	1564	GO CC > Eu	GO	PD map
26	1565	GO CC > Eu	GO	PD map
27	1571	GO CC > Eu	GO	PD map
28	1571	GO CC > Eu	GO	PD map
29	1579	GO CC > Eu	GO	PD map
30	1583	GO CC > Eu	GO	PD map
31	1590	GO CC > Eu	GO	PD map
32	1590	GO CC > Eu	GO	PD map
33	1590	GO CC > Eu	GO	PD map
2	236	GO CC > Net	GO	PD map
3	492	GO CC > Net	GO	PD map
4	715	GO CC > Net	GO	PD map
5	787	GO CC > Net	GO	PD map
6	810	GO CC > Net	GO	PD map
7	912	GO CC > Net	GO	PD map
8	922	GO CC > Net	GO	PD map
9	969	GO CC > Net	GO	PD map
10	969	GO CC > Net	GO	PD map
11	970	GO CC > Net	GO	PD map
12	1119	GO CC > Net	GO	PD map
13	1123	GO CC > Net	GO	PD map
14	1140	GO CC > Net	GO	PD map
15	1140	GO CC > Net	GO	PD map
16	1153	GO CC > Net	GO	PD map
17	1153	GO CC > Net	GO	PD map
18	1249	GO CC > Net	GO	PD map
19	1274	GO CC > Net	GO	PD map
20	1295	GO CC > Net	GO	PD map
21	1325	GO CC > Net	GO	PD map
22	1327	GO CC > Net	GO	PD map
23	1328	GO CC > Net	GO	PD map
24	1399	GO CC > Net	GO	PD map
25	1399	GO CC > Net	GO	PD map
26	1442	GO CC > Net	GO	PD map
27	1451	GO CC > Net	GO	PD map
28	1466	GO CC > Net	GO	PD map
29	1466	GO CC > Net	GO	PD map
30	1466	GO CC > Net	GO	PD map
31	1471	GO CC > Net	GO	PD map
32	1471	GO CC > Net	GO	PD map
33	1474	GO CC > Net	GO	PD map
34	1477	GO CC > Net	GO	PD map
35	1498	GO CC > Net	GO	PD map
36	1498	GO CC > Net	GO	PD map
37	1498	GO CC > Net	GO	PD map
38	1498	GO CC > Net	GO	PD map
39	1499	GO CC > Net	GO	PD map
40	1499	GO CC > Net	GO	PD map
41	1507	GO CC > Net	GO	PD map
42	1507	GO CC > Net	GO	PD map
43	1523	GO CC > Net	GO	PD map
44	1528	GO CC > Net	GO	PD map
45	1543	GO CC > Net	GO	PD map
46	1544	GO CC > Net	GO	PD map
47	1544	GO CC > Net	GO	PD map
48	1546	GO CC > Net	GO	PD map
49	1549	GO CC > Net	GO	PD map
50	1550	GO CC > Net	GO	PD map
2	1	GO MF > Eu	GO	PD map
3	117	GO MF > Eu	GO	PD map
4	393	GO MF > Eu	GO	PD map
5	396	GO MF > Eu	GO	PD map
6	425	GO MF > Eu	GO	PD map
7	441	GO MF > Eu	GO	PD map
8	441	GO MF > Eu	GO	PD map
9	442	GO MF > Eu	GO	PD map
10	599	GO MF > Eu	GO	PD map
11	656	GO MF > Eu	GO	PD map
12	657	GO MF > Eu	GO	PD map
13	747	GO MF > Eu	GO	PD map
14	753	GO MF > Eu	GO	PD map
15	893	GO MF > Eu	GO	PD map
16	911	GO MF > Eu	GO	PD map
17	990	GO MF > Eu	GO	PD map
18	992	GO MF > Eu	GO	PD map
19	994	GO MF > Eu	GO	PD map
20	994	GO MF > Eu	GO	PD map
21	998	GO MF > Eu	GO	PD map
22	1032	GO MF > Eu	GO	PD map
23	1060	GO MF > Eu	GO	PD map
24	1061	GO MF > Eu	GO	PD map
25	1084	GO MF > Eu	GO	PD map
26	1085	GO MF > Eu	GO	PD map
27	1086	GO MF > Eu	GO	PD map
28	1089	GO MF > Eu	GO	PD map
29	1096	GO MF > Eu	GO	PD map
30	1120	GO MF > Eu	GO	PD map
31	1141	GO MF > Eu	GO	PD map
32	1143	GO MF > Eu	GO	PD map
33	1167	GO MF > Eu	GO	PD map
34	1177	GO MF > Eu	GO	PD map
35	1177	GO MF > Eu	GO	PD map
36	1177	GO MF > Eu	GO	PD map
37	1193	GO MF > Eu	GO	PD map
38	1213	GO MF > Eu	GO	PD map
39	1213	GO MF > Eu	GO	PD map
40	1213	GO MF > Eu	GO	PD map
41	1214	GO MF > Eu	GO	PD map
42	1214	GO MF > Eu	GO	PD map
43	1214	GO MF > Eu	GO	PD map
44	1214	GO MF > Eu	GO	PD map
45	1214	GO MF > Eu	GO	PD map
46	1228	GO MF > Eu	GO	PD map
47	1233	GO MF > Eu	GO	PD map
48	1235	GO MF > Eu	GO	PD map
49	1235	GO MF > Eu	GO	PD map
50	1235	GO MF > Eu	GO	PD map
2	418	GO MF > Net	GO	PD map
3	477	GO MF > Net	GO	PD map
4	596	GO MF > Net	GO	PD map
5	638	GO MF > Net	GO	PD map
6	700	GO MF > Net	GO	PD map
7	782	GO MF > Net	GO	PD map
8	795	GO MF > Net	GO	PD map
9	831	GO MF > Net	GO	PD map
10	843	GO MF > Net	GO	PD map
11	848	GO MF > Net	GO	PD map
12	871	GO MF > Net	GO	PD map
13	877	GO MF > Net	GO	PD map
14	885	GO MF > Net	GO	PD map
15	899	GO MF > Net	GO	PD map
16	910	GO MF > Net	GO	PD map
17	920	GO MF > Net	GO	PD map
18	953	GO MF > Net	GO	PD map
19	987	GO MF > Net	GO	PD map
20	998	GO MF > Net	GO	PD map
21	1000	GO MF > Net	GO	PD map
22	1010	GO MF > Net	GO	PD map
23	1013	GO MF > Net	GO	PD map
24	1015	GO MF > Net	GO	PD map
25	1020	GO MF > Net	GO	PD map
26	1022	GO MF > Net	GO	PD map
27	1025	GO MF > Net	GO	PD map
28	1067	GO MF > Net	GO	PD map
29	1071	GO MF > Net	GO	PD map
30	1071	GO MF > Net	GO	PD map
31	1082	GO MF > Net	GO	PD map
32	1103	GO MF > Net	GO	PD map
33	1107	GO MF > Net	GO	PD map
34	1107	GO MF > Net	GO	PD map
35	1107	GO MF > Net	GO	PD map
36	1107	GO MF > Net	GO	PD map
37	1107	GO MF > Net	GO	PD map
38	1137	GO MF > Net	GO	PD map
39	1151	GO MF > Net	GO	PD map
40	1151	GO MF > Net	GO	PD map
41	1153	GO MF > Net	GO	PD map
42	1162	GO MF > Net	GO	PD map
43	1163	GO MF > Net	GO	PD map
44	1165	GO MF > Net	GO	PD map
45	1167	GO MF > Net	GO	PD map
46	1184	GO MF > Net	GO	PD map
47	1184	GO MF > Net	GO	PD map
48	1236	GO MF > Net	GO	PD map
49	1244	GO MF > Net	GO	PD map
50	1244	GO MF > Net	GO	PD map
51	1249	GO MF > Net	GO	PD map
52	1249	GO MF > Net	GO	PD map
53	1250	GO MF > Net	GO	PD map
54	1250	GO MF > Net	GO	PD map
55	1262	GO MF > Net	GO	PD map
56	1262	GO MF > Net	GO	PD map
57	1262	GO MF > Net	GO	PD map
58	1262	GO MF > Net	GO	PD map
59	1265	GO MF > Net	GO	PD map
60	1266	GO MF > Net	GO	PD map
61	1269	GO MF > Net	GO	PD map
62	1269	GO MF > Net	GO	PD map
63	1271	GO MF > Net	GO	PD map
64	1278	GO MF > Net	GO	PD map
65	1278	GO MF > Net	GO	PD map
66	1278	GO MF > Net	GO	PD map
67	1279	GO MF > Net	GO	PD map
68	1279	GO MF > Net	GO	PD map
69	1282	GO MF > Net	GO	PD map
70	1282	GO MF > Net	GO	PD map
71	1282	GO MF > Net	GO	PD map
72	1282	GO MF > Net	GO	PD map
73	1282	GO MF > Net	GO	PD map
74	1282	GO MF > Net	GO	PD map
2	33	Net > Eu	GO	PD map
3	490	Net > Eu	GO	PD map
4	539	Net > Eu	GO	PD map
5	611	Net > Eu	GO	PD map
6	663	Net > Eu	GO	PD map
7	668	Net > Eu	GO	PD map
8	698	Net > Eu	GO	PD map
9	771	Net > Eu	GO	PD map
10	775	Net > Eu	GO	PD map
11	775	Net > Eu	GO	PD map
12	821	Net > Eu	GO	PD map
13	853	Net > Eu	GO	PD map
14	958	Net > Eu	GO	PD map
15	972	Net > Eu	GO	PD map
16	972	Net > Eu	GO	PD map
17	1013	Net > Eu	GO	PD map
18	1022	Net > Eu	GO	PD map
19	1026	Net > Eu	GO	PD map
20	1038	Net > Eu	GO	PD map
21	1045	Net > Eu	GO	PD map
22	1091	Net > Eu	GO	PD map
23	1112	Net > Eu	GO	PD map
24	1133	Net > Eu	GO	PD map
25	1135	Net > Eu	GO	PD map
26	1174	Net > Eu	GO	PD map
27	1175	Net > Eu	GO	PD map
28	1175	Net > Eu	GO	PD map
29	1184	Net > Eu	GO	PD map
30	1185	Net > Eu	GO	PD map
31	1187	Net > Eu	GO	PD map
32	1196	Net > Eu	GO	PD map
33	1196	Net > Eu	GO	PD map
34	1201	Net > Eu	GO	PD map
35	1201	Net > Eu	GO	PD map
36	1201	Net > Eu	GO	PD map
37	1201	Net > Eu	GO	PD map
38	1208	Net > Eu	GO	PD map
39	1208	Net > Eu	GO	PD map
40	1208	Net > Eu	GO	PD map
41	1255	Net > Eu	GO	PD map
42	1256	Net > Eu	GO	PD map
43	1260	Net > Eu	GO	PD map
44	1261	Net > Eu	GO	PD map
45	1262	Net > Eu	GO	PD map
46	1262	Net > Eu	GO	PD map
47	1324	Net > Eu	GO	PD map
48	1333	Net > Eu	GO	PD map
49	1357	Net > Eu	GO	PD map
50	1357	Net > Eu	GO	PD map
51	1357	Net > Eu	GO	PD map
52	1358	Net > Eu	GO	PD map
53	1358	Net > Eu	GO	PD map
54	1358	Net > Eu	GO	PD map
55	1400	Net > Eu	GO	PD map
56	1410	Net > Eu	GO	PD map
57	1410	Net > Eu	GO	PD map
58	1412	Net > Eu	GO	PD map
59	1415	Net > Eu	GO	PD map
60	1416	Net > Eu	GO	PD map
61	1434	Net > Eu	GO	PD map
62	1449	Net > Eu	GO	PD map
63	1453	Net > Eu	GO	PD map
64	1456	Net > Eu	GO	PD map
65	1460	Net > Eu	GO	PD map
66	1460	Net > Eu	GO	PD map
67	1463	Net > Eu	GO	PD map
2	275	Net > GO BP	GO	PD map
3	502	Net > GO BP	GO	PD map
4	557	Net > GO BP	GO	PD map
5	599	Net > GO BP	GO	PD map
6	634	Net > GO BP	GO	PD map
7	635	Net > GO BP	GO	PD map
8	728	Net > GO BP	GO	PD map
9	791	Net > GO BP	GO	PD map
10	792	Net > GO BP	GO	PD map
11	806	Net > GO BP	GO	PD map
12	807	Net > GO BP	GO	PD map
13	809	Net > GO BP	GO	PD map
14	812	Net > GO BP	GO	PD map
15	920	Net > GO BP	GO	PD map
16	997	Net > GO BP	GO	PD map
17	1061	Net > GO BP	GO	PD map
18	1085	Net > GO BP	GO	PD map
19	1087	Net > GO BP	GO	PD map
20	1087	Net > GO BP	GO	PD map
21	1087	Net > GO BP	GO	PD map
22	1121	Net > GO BP	GO	PD map
23	1121	Net > GO BP	GO	PD map
24	1121	Net > GO BP	GO	PD map
25	1225	Net > GO BP	GO	PD map
26	1240	Net > GO BP	GO	PD map
27	1248	Net > GO BP	GO	PD map
28	1284	Net > GO BP	GO	PD map
29	1284	Net > GO BP	GO	PD map
30	1298	Net > GO BP	GO	PD map
31	1299	Net > GO BP	GO	PD map
32	1300	Net > GO BP	GO	PD map
33	1304	Net > GO BP	GO	PD map
34	1315	Net > GO BP	GO	PD map
35	1332	Net > GO BP	GO	PD map
36	1332	Net > GO BP	GO	PD map
37	1332	Net > GO BP	GO	PD map
38	1332	Net > GO BP	GO	PD map
39	1341	Net > GO BP	GO	PD map
40	1373	Net > GO BP	GO	PD map
2	275	Net > GO CC	GO	PD map
3	289	Net > GO CC	GO	PD map
4	362	Net > GO CC	GO	PD map
5	384	Net > GO CC	GO	PD map
6	385	Net > GO CC	GO	PD map
7	457	Net > GO CC	GO	PD map
8	475	Net > GO CC	GO	PD map
9	479	Net > GO CC	GO	PD map
2	275	Net > GO MF	GO	PD map
3	294	Net > GO MF	GO	PD map
4	294	Net > GO MF	GO	PD map
5	337	Net > GO MF	GO	PD map
6	340	Net > GO MF	GO	PD map
7	422	Net > GO MF	GO	PD map
8	505	Net > GO MF	GO	PD map
9	548	Net > GO MF	GO	PD map
10	558	Net > GO MF	GO	PD map
2	771	Eu+GO BP	GO	PD map
3	892	Eu+GO BP	GO	PD map
4	988	Eu+GO BP	GO	PD map
5	1131	Eu+GO BP	GO	PD map
6	1179	Eu+GO BP	GO	PD map
7	1213	Eu+GO BP	GO	PD map
8	1288	Eu+GO BP	GO	PD map
9	1293	Eu+GO BP	GO	PD map
10	1305	Eu+GO BP	GO	PD map
11	1337	Eu+GO BP	GO	PD map
12	1338	Eu+GO BP	GO	PD map
13	1351	Eu+GO BP	GO	PD map
14	1374	Eu+GO BP	GO	PD map
15	1379	Eu+GO BP	GO	PD map
16	1454	Eu+GO BP	GO	PD map
17	1465	Eu+GO BP	GO	PD map
18	1481	Eu+GO BP	GO	PD map
19	1488	Eu+GO BP	GO	PD map
20	1488	Eu+GO BP	GO	PD map
21	1491	Eu+GO BP	GO	PD map
22	1500	Eu+GO BP	GO	PD map
23	1504	Eu+GO BP	GO	PD map
24	1508	Eu+GO BP	GO	PD map
25	1516	Eu+GO BP	GO	PD map
26	1529	Eu+GO BP	GO	PD map
27	1533	Eu+GO BP	GO	PD map
28	1535	Eu+GO BP	GO	PD map
29	1535	Eu+GO BP	GO	PD map
30	1557	Eu+GO BP	GO	PD map
31	1557	Eu+GO BP	GO	PD map
32	1566	Eu+GO BP	GO	PD map
33	1575	Eu+GO BP	GO	PD map
34	1576	Eu+GO BP	GO	PD map
35	1576	Eu+GO BP	GO	PD map
36	1578	Eu+GO BP	GO	PD map
37	1580	Eu+GO BP	GO	PD map
38	1586	Eu+GO BP	GO	PD map
39	1586	Eu+GO BP	GO	PD map
40	1587	Eu+GO BP	GO	PD map
41	1587	Eu+GO BP	GO	PD map
42	1590	Eu+GO BP	GO	PD map
43	1592	Eu+GO BP	GO	PD map
44	1592	Eu+GO BP	GO	PD map
45	1596	Eu+GO BP	GO	PD map
46	1597	Eu+GO BP	GO	PD map
[truncated: 5,681 more rows]

## Sheet: Description
A table with numbers of enriched terms for all tested clustering solutions
Columns:
Number of clusters	Number of clusters in a clustering solution
Number of enriched terms	Number of unique terms enriched in a given clustering
Ontology	Ontology for which the terms were enriched, values: DO (Disease Ontology) and GO (Gene Ontology)
Distance metric	Distance metric combinations used for clustering
Map	Contents of this map were clustered, values: PD map, AlzPathway, AlzPathway Reorg
